# Supplementary material for: New molecular evidence of the genus Hydrurus (Chrysophyceae) and descriptions of Hydrurusfoetidus (Villars) Trevisan on the basis of morphology and phylogeny
Source: Biodivers Data J. 2024 Nov 1;12:e137389. doi: 10.3897/BDJ.12.e137389 (PMC11549551; doi:10.3897/BDJ.12.e137389)
Supplement: XML Treatment for Hydrurus foetidus [file BDJ.12.e137389-treatment1.xml]

<!DOCTYPE tp:taxon-treatment
  PUBLIC "-//TaxonX//DTD Taxonomic Treatment Publishing DTD v0 20100105//EN" "tax-treatment-NSO.dtd">
<tp:taxon-treatment xmlns:tp="http://www.plazi.org/taxpub"><tp:treatment-meta><mixed-citation publication-type="journal"><person-group><name><surname>Hao</surname><given-names>Junxue</given-names></name><name><surname>An</surname><given-names>Yalu</given-names></name><name><surname>Nan</surname><given-names>Fangru</given-names></name><name><surname>Lv</surname><given-names>Junping</given-names></name><name><surname>Liu</surname><given-names>Qi</given-names></name><name><surname>Liu</surname><given-names>Xudong</given-names></name><name><surname>Xie</surname><given-names>Shulian</given-names></name><name><surname>Feng</surname><given-names>Jia</given-names></name></person-group><article-title>New molecular evidence of the genus <italic><tp:taxon-name><tp:taxon-name-part taxon-name-part-type="genus" reg="Hydrurus">Hydrurus</tp:taxon-name-part></tp:taxon-name></italic> (<tp:taxon-name><tp:taxon-name-part taxon-name-part-type="class">Chrysophyceae</tp:taxon-name-part></tp:taxon-name>) and descriptions of <italic><tp:taxon-name><tp:taxon-name-part taxon-name-part-type="genus" reg="Hydrurus">Hydrurus</tp:taxon-name-part><tp:taxon-name-part taxon-name-part-type="species" reg="foetidus">foetidus</tp:taxon-name-part></tp:taxon-name></italic> (Villars) Trevisan on the basis of morphology and phylogeny</article-title><source>Biodivers Data J</source><day>01</day><month>11</month><year>2024</year><volume>12</volume><pub-id pub-id-type="doi">10.3897/BDJ.12.e137389</pub-id></mixed-citation></tp:treatment-meta><tp:nomenclature><tp:taxon-name>
            <object-id xmlns:xlink="http://www.w3.org/1999/xlink" content-type="arpha" xlink:type="simple">D4B9B93D-257A-5AF9-8693-2A73061D3081</object-id>
            <tp:taxon-name-part taxon-name-part-type="genus">Hydrurus</tp:taxon-name-part>
            <tp:taxon-name-part taxon-name-part-type="species">foetidus</tp:taxon-name-part>
            <object-id xmlns:xlink="http://www.w3.org/1999/xlink" xlink:type="simple" object-id-type="Barcode of Life">https://www.ncbi.nlm.nih.gov/nuccore/?term=Hydrurus</object-id>
          </tp:taxon-name></tp:nomenclature><tp:treatment-sec sec-type="materials"><title>Materials</title><list list-type="alpha-lower" list-content="occurrences"><list-item><p><bold>Type status:</bold> <named-content xmlns:xlink="http://www.w3.org/1999/xlink" content-type="dwc:typeStatus" xlink:type="simple">Other material</named-content>. <bold>Occurrence:</bold> catalogNumber: <named-content xmlns:xlink="http://www.w3.org/1999/xlink" content-type="dwc:catalogNumber" xlink:type="simple">SXU-SX230328</named-content>; recordedBy: <named-content xmlns:xlink="http://www.w3.org/1999/xlink" content-type="dwc:recordedBy" xlink:type="simple">Liu En-Hui</named-content>; occurrenceID: <named-content xmlns:xlink="http://www.w3.org/1999/xlink" content-type="dwc:occurrenceID" xlink:type="simple">B584ADE9-8946-54F2-B493-004E12833296</named-content>; <bold>Taxon:</bold> scientificName: <named-content xmlns:xlink="http://www.w3.org/1999/xlink" content-type="dwc:scientificName" xlink:type="simple"><italic><tp:taxon-name><tp:taxon-name-part taxon-name-part-type="genus" reg="Hydrurus">Hydrurus</tp:taxon-name-part><tp:taxon-name-part taxon-name-part-type="species" reg="foetidus">foetidus</tp:taxon-name-part></tp:taxon-name></italic></named-content>; <bold>Location:</bold> locality: <named-content xmlns:xlink="http://www.w3.org/1999/xlink" content-type="dwc:locality" xlink:type="simple">the Fenhe River, Shanxi Rrov., China</named-content>; verbatimElevation: <named-content xmlns:xlink="http://www.w3.org/1999/xlink" content-type="dwc:verbatimElevation" xlink:type="simple">1869.2 m</named-content>; verbatimCoordinates: <named-content xmlns:xlink="http://www.w3.org/1999/xlink" content-type="dwc:verbatimCoordinates" xlink:type="simple">38.8574 N 112.0831 E</named-content>; <bold>Identification:</bold> identifiedBy: <named-content xmlns:xlink="http://www.w3.org/1999/xlink" content-type="dwc:identifiedBy" xlink:type="simple">Hao Jun-Xue</named-content>; <bold>Event:</bold> year: <named-content xmlns:xlink="http://www.w3.org/1999/xlink" content-type="dwc:year" xlink:type="simple">2023</named-content>; month: <named-content xmlns:xlink="http://www.w3.org/1999/xlink" content-type="dwc:month" xlink:type="simple">3</named-content>; <bold>Record Level:</bold> type: <named-content xmlns:xlink="http://www.w3.org/1999/xlink" content-type="dwc:type" xlink:type="simple">specimen</named-content>; language: <named-content xmlns:xlink="http://www.w3.org/1999/xlink" content-type="dwc:language" xlink:type="simple">en</named-content>; collectionCode: <named-content xmlns:xlink="http://www.w3.org/1999/xlink" content-type="dwc:collectionCode" xlink:type="simple"><tp:taxon-name><tp:taxon-name-part taxon-name-part-type="above-family">Algae</tp:taxon-name-part></tp:taxon-name></named-content></p></list-item><list-item><p><bold>Type status:</bold> <named-content xmlns:xlink="http://www.w3.org/1999/xlink" content-type="dwc:typeStatus" xlink:type="simple">Other material</named-content>. <bold>Occurrence:</bold> catalogNumber: <named-content xmlns:xlink="http://www.w3.org/1999/xlink" content-type="dwc:catalogNumber" xlink:type="simple">SXU-SX230329</named-content>; recordedBy: <named-content xmlns:xlink="http://www.w3.org/1999/xlink" content-type="dwc:recordedBy" xlink:type="simple">Liu En-Hui</named-content>; occurrenceID: <named-content xmlns:xlink="http://www.w3.org/1999/xlink" content-type="dwc:occurrenceID" xlink:type="simple">F1507A28-C087-5D3F-9053-42379E517331</named-content>; <bold>Taxon:</bold> scientificName: <named-content xmlns:xlink="http://www.w3.org/1999/xlink" content-type="dwc:scientificName" xlink:type="simple"><italic><tp:taxon-name><tp:taxon-name-part taxon-name-part-type="genus" reg="Hydrurus">Hydrurus</tp:taxon-name-part><tp:taxon-name-part taxon-name-part-type="species" reg="foetidus">foetidus</tp:taxon-name-part></tp:taxon-name></italic></named-content>; <bold>Location:</bold> locality: <named-content xmlns:xlink="http://www.w3.org/1999/xlink" content-type="dwc:locality" xlink:type="simple">the Fenhe River, Shanxi Rrov., China</named-content>; verbatimElevation: <named-content xmlns:xlink="http://www.w3.org/1999/xlink" content-type="dwc:verbatimElevation" xlink:type="simple">1506.89 m</named-content>; verbatimCoordinates: <named-content xmlns:xlink="http://www.w3.org/1999/xlink" content-type="dwc:verbatimCoordinates" xlink:type="simple">38.6605 N 112.1085 E</named-content>; <bold>Identification:</bold> identifiedBy: <named-content xmlns:xlink="http://www.w3.org/1999/xlink" content-type="dwc:identifiedBy" xlink:type="simple">Hao Jun-Xue</named-content>; <bold>Event:</bold> year: <named-content xmlns:xlink="http://www.w3.org/1999/xlink" content-type="dwc:year" xlink:type="simple">2023</named-content>; month: <named-content xmlns:xlink="http://www.w3.org/1999/xlink" content-type="dwc:month" xlink:type="simple">3</named-content>; <bold>Record Level:</bold> type: <named-content xmlns:xlink="http://www.w3.org/1999/xlink" content-type="dwc:type" xlink:type="simple">specimen</named-content>; language: <named-content xmlns:xlink="http://www.w3.org/1999/xlink" content-type="dwc:language" xlink:type="simple">en</named-content>; collectionCode: <named-content xmlns:xlink="http://www.w3.org/1999/xlink" content-type="dwc:collectionCode" xlink:type="simple"><tp:taxon-name><tp:taxon-name-part taxon-name-part-type="above-family">Algae</tp:taxon-name-part></tp:taxon-name></named-content></p></list-item><list-item><p><bold>Type status:</bold> <named-content xmlns:xlink="http://www.w3.org/1999/xlink" content-type="dwc:typeStatus" xlink:type="simple">Other material</named-content>. <bold>Occurrence:</bold> catalogNumber: <named-content xmlns:xlink="http://www.w3.org/1999/xlink" content-type="dwc:catalogNumber" xlink:type="simple">SXU-SX230330</named-content>; recordedBy: <named-content xmlns:xlink="http://www.w3.org/1999/xlink" content-type="dwc:recordedBy" xlink:type="simple">Liu En-Hui</named-content>; occurrenceID: <named-content xmlns:xlink="http://www.w3.org/1999/xlink" content-type="dwc:occurrenceID" xlink:type="simple">860CA1A8-0FA5-58A3-B5BD-E9EDC98518C9</named-content>; <bold>Taxon:</bold> scientificName: <named-content xmlns:xlink="http://www.w3.org/1999/xlink" content-type="dwc:scientificName" xlink:type="simple"><italic><tp:taxon-name><tp:taxon-name-part taxon-name-part-type="genus" reg="Hydrurus">Hydrurus</tp:taxon-name-part><tp:taxon-name-part taxon-name-part-type="species" reg="foetidus">foetidus</tp:taxon-name-part></tp:taxon-name></italic></named-content>; <bold>Location:</bold> locality: <named-content xmlns:xlink="http://www.w3.org/1999/xlink" content-type="dwc:locality" xlink:type="simple">the Fenhe River, Shanxi Rrov., China</named-content>; verbatimElevation: <named-content xmlns:xlink="http://www.w3.org/1999/xlink" content-type="dwc:verbatimElevation" xlink:type="simple">1497.4 m</named-content>; verbatimCoordinates: <named-content xmlns:xlink="http://www.w3.org/1999/xlink" content-type="dwc:verbatimCoordinates" xlink:type="simple">38.5541 N 112.0191 E</named-content>; <bold>Identification:</bold> identifiedBy: <named-content xmlns:xlink="http://www.w3.org/1999/xlink" content-type="dwc:identifiedBy" xlink:type="simple">Hao Jun-Xue</named-content>; <bold>Event:</bold> year: <named-content xmlns:xlink="http://www.w3.org/1999/xlink" content-type="dwc:year" xlink:type="simple">2023</named-content>; month: <named-content xmlns:xlink="http://www.w3.org/1999/xlink" content-type="dwc:month" xlink:type="simple">3</named-content>; <bold>Record Level:</bold> type: <named-content xmlns:xlink="http://www.w3.org/1999/xlink" content-type="dwc:type" xlink:type="simple">specimen</named-content>; language: <named-content xmlns:xlink="http://www.w3.org/1999/xlink" content-type="dwc:language" xlink:type="simple">en</named-content>; collectionCode: <named-content xmlns:xlink="http://www.w3.org/1999/xlink" content-type="dwc:collectionCode" xlink:type="simple"><tp:taxon-name><tp:taxon-name-part taxon-name-part-type="above-family">Algae</tp:taxon-name-part></tp:taxon-name></named-content></p></list-item><list-item><p><bold>Type status:</bold> <named-content xmlns:xlink="http://www.w3.org/1999/xlink" content-type="dwc:typeStatus" xlink:type="simple">Other material</named-content>. <bold>Occurrence:</bold> catalogNumber: <named-content xmlns:xlink="http://www.w3.org/1999/xlink" content-type="dwc:catalogNumber" xlink:type="simple">SXU-SX230331</named-content>; recordedBy: <named-content xmlns:xlink="http://www.w3.org/1999/xlink" content-type="dwc:recordedBy" xlink:type="simple">Liu En-Hui</named-content>; occurrenceID: <named-content xmlns:xlink="http://www.w3.org/1999/xlink" content-type="dwc:occurrenceID" xlink:type="simple">5677613E-26D2-51C6-A14B-4A62A0A4A514</named-content>; <bold>Taxon:</bold> scientificName: <named-content xmlns:xlink="http://www.w3.org/1999/xlink" content-type="dwc:scientificName" xlink:type="simple"><italic><tp:taxon-name><tp:taxon-name-part taxon-name-part-type="genus" reg="Hydrurus">Hydrurus</tp:taxon-name-part><tp:taxon-name-part taxon-name-part-type="species" reg="foetidus">foetidus</tp:taxon-name-part></tp:taxon-name></italic></named-content>; <bold>Location:</bold> locality: <named-content xmlns:xlink="http://www.w3.org/1999/xlink" content-type="dwc:locality" xlink:type="simple">the Fenhe River, Shanxi Rrov., China</named-content>; verbatimElevation: <named-content xmlns:xlink="http://www.w3.org/1999/xlink" content-type="dwc:verbatimElevation" xlink:type="simple">1356.05 m</named-content>; verbatimCoordinates: <named-content xmlns:xlink="http://www.w3.org/1999/xlink" content-type="dwc:verbatimCoordinates" xlink:type="simple">38.3588 N 111.9287 E</named-content>; <bold>Identification:</bold> identifiedBy: <named-content xmlns:xlink="http://www.w3.org/1999/xlink" content-type="dwc:identifiedBy" xlink:type="simple">Hao Jun-Xue</named-content>; <bold>Event:</bold> year: <named-content xmlns:xlink="http://www.w3.org/1999/xlink" content-type="dwc:year" xlink:type="simple">2023</named-content>; month: <named-content xmlns:xlink="http://www.w3.org/1999/xlink" content-type="dwc:month" xlink:type="simple">3</named-content>; <bold>Record Level:</bold> type: <named-content xmlns:xlink="http://www.w3.org/1999/xlink" content-type="dwc:type" xlink:type="simple">specimen</named-content>; language: <named-content xmlns:xlink="http://www.w3.org/1999/xlink" content-type="dwc:language" xlink:type="simple">en</named-content>; collectionCode: <named-content xmlns:xlink="http://www.w3.org/1999/xlink" content-type="dwc:collectionCode" xlink:type="simple"><tp:taxon-name><tp:taxon-name-part taxon-name-part-type="above-family">Algae</tp:taxon-name-part></tp:taxon-name></named-content></p></list-item></list></tp:treatment-sec><tp:treatment-sec sec-type="Description"><title>Description</title><p>The morphological characters of the specimen are shown in Figs <xref ref-type="fig" rid="F12065196">2</xref>, <xref ref-type="fig" rid="F12052959">3</xref>. The <italic><tp:taxon-name><tp:taxon-name-part taxon-name-part-type="genus" reg="Hydrurus">Hydrurus</tp:taxon-name-part></tp:taxon-name></italic> thalli, ranging from green to dark brown, were securely attached to the surface of stones, see Fig. <xref ref-type="fig" rid="F12065196">2</xref>a and c. The thalli collected in Shanxi were approximately 5 cm in length. The thalli partially fragmented due to river erosion. Each thallus consisted of a firm central axis and peripheral branches, encased in a viscous gelatinous coating. Macroscopic views of the specimen are depicted in Fig. <xref ref-type="fig" rid="F12065196">2</xref>b and d and microscopic details of specimens in Shanxi are shown in Fig. <xref ref-type="fig" rid="F12052959">3</xref>.</p><p>The dimensions of different cells of specimens in Shanxi were measured. The apical cells of branches, 6.00–17.14 μm × 4.52–13.57 μm, were half spheroid with flat or angular (Fig. <xref ref-type="fig" rid="F12052959">3</xref>c-e). The central axis cells were ellipsoid to ovoid and were 7.14–17.85 μm × 4.28–9.28 μm in size (Fig. <xref ref-type="fig" rid="F12052959">3</xref>j and k). The branch cells were 5.88–19.99 μm × 4.41–9.34 μm (Fig. <xref ref-type="fig" rid="F12052959">3</xref>f–i). The branch cells were further categorised into dense branching intercalary cells and loose branching free cells. The intercalary cells of the dense branches were ellipsoid with angular or compressed shapes, while the free cells of the loose branches were spherical to spheroid.</p></tp:treatment-sec><tp:treatment-sec sec-type="Distribution"><title>Distribution</title><p>The Fenhe River is the second largest tributary of the Yellow River, flowing through six cities in Shanxi Province. <italic><tp:taxon-name><tp:taxon-name-part taxon-name-part-type="genus" reg="Hydrurus">Hydrurus</tp:taxon-name-part><tp:taxon-name-part taxon-name-part-type="species" reg="foetidus">foetidus</tp:taxon-name-part></tp:taxon-name></italic> was collected in the Xinzhou section of this river. The physical and chemical parameters of water at four sites along the Fenhe River were recorded in Table <xref ref-type="table" rid="T12052961">2</xref> and the results revealed the following: the sites where <italic><tp:taxon-name><tp:taxon-name-part taxon-name-part-type="genus" reg="Hydrurus">H.</tp:taxon-name-part><tp:taxon-name-part taxon-name-part-type="species" reg="foetidus">foetidus</tp:taxon-name-part></tp:taxon-name></italic> was found ranged in altitude from 1356.05 to 1869.2 m, the water temperature ranged from 4.3℃ to 9.8℃, the pH ranged from 7.04 to 7.24. The lowest total dissolved solids content was 279.5 ppm, while the highest was 604.5 ppm. The dissolved oxygen concentration peaked at 15.22 mg/l, while the lowest was 12.27 mg/l. The electrical conductivity was lowest at 429.9 μS/cm, with other sites exhibiting values around 900 μS/cm. During our visit, the watercourse of the Fenhe River was observed to be between 70 and 200 cm deep. Notably, the Secchi depth of water at the source of the Fenhe River was 200 cm, significantly deeper than the 70–80 cm depths recorded at the other three sites. Total nitrogen levels ranged from 1.165 mg/l to 2.225 mg/l and total phosphorus levels were between 0.025 mg/l and 0.055 mg/l. COD varied between 41 mg/l and 50 mg/l and ammonium levels ranged from 0.35 mg/l to 0.47 mg/l.</p></tp:treatment-sec><tp:treatment-sec><!--Section generated to contain objects referenced in tp:taxon-treatment.--><fig id="F12065196" position="float" orientation="portrait"><object-id xmlns:xlink="http://www.w3.org/1999/xlink" content-type="arpha" xlink:type="simple">20EAAE3D-636A-5DAC-8DB9-0F0AE510837D</object-id><object-id xmlns:xlink="http://www.w3.org/1999/xlink" content-type="doi" xlink:type="simple">10.3897/BDJ.12.e137389.figure2</object-id><label>Figure 2.</label><caption><p>Habitat and habitus of <italic><tp:taxon-name><tp:taxon-name-part taxon-name-part-type="genus" reg="Hydrurus">H.</tp:taxon-name-part><tp:taxon-name-part taxon-name-part-type="species" reg="foetidus">foetidus</tp:taxon-name-part></tp:taxon-name></italic>. <bold>a</bold> Habitat in the Fenhe River in March 2023; <bold>b</bold> Colony of <italic><tp:taxon-name><tp:taxon-name-part taxon-name-part-type="genus" reg="Hydrurus">H.</tp:taxon-name-part><tp:taxon-name-part taxon-name-part-type="species" reg="foetidus">foetidus</tp:taxon-name-part></tp:taxon-name></italic> collected from Shanxi growing on a stone surface, the dark green surface of the stone indicating colonies, shown by the arrow; <bold>c, d</bold> Macroscopic morphology of <italic><tp:taxon-name><tp:taxon-name-part taxon-name-part-type="genus" reg="Hydrurus">H.</tp:taxon-name-part><tp:taxon-name-part taxon-name-part-type="species" reg="foetidus">foetidus</tp:taxon-name-part></tp:taxon-name></italic> collected from Shanxi.</p></caption><graphic xmlns:xlink="http://www.w3.org/1999/xlink" xlink:href="bdj-12-e137389-g002.png" position="float" id="oo_1135951.png" orientation="portrait" xlink:type="simple"><uri content-type="original_file" xlink:type="simple">https://binary.pensoft.net/fig/1135951</uri></graphic></fig><fig id="F12052959" position="float" orientation="portrait"><object-id xmlns:xlink="http://www.w3.org/1999/xlink" content-type="arpha" xlink:type="simple">1A1CF4F7-81A3-5B2D-80A0-08242E91F320</object-id><object-id xmlns:xlink="http://www.w3.org/1999/xlink" content-type="doi" xlink:type="simple">10.3897/BDJ.12.e137389.figure3</object-id><label>Figure 3.</label><caption><p>Morphological structures of <italic><tp:taxon-name><tp:taxon-name-part taxon-name-part-type="genus" reg="Hydrurus">Hydrurus</tp:taxon-name-part><tp:taxon-name-part taxon-name-part-type="species" reg="foetidus">foetidus</tp:taxon-name-part></tp:taxon-name></italic> collected from Shanxi, China observed by light microscope (LM). <bold>a, b</bold> arbuscular thalli of <italic><tp:taxon-name><tp:taxon-name-part taxon-name-part-type="genus" reg="Hydrurus">H.</tp:taxon-name-part><tp:taxon-name-part taxon-name-part-type="species" reg="foetidus">foetidus</tp:taxon-name-part></tp:taxon-name></italic>; <bold>c-e</bold> Larger magnifications of the distal part of thalli; <bold>f-h</bold> Intercalary cells of dense branches, cell division was happening in <bold>h; i</bold> free cells of loose branches and the polysaccharide sheath were visible; <bold>j, k</bold> Central axis cells; <bold>l</bold> newly-generated apical cells. Scare bars: a, b = 200 μm, c–l = 20 μm.</p></caption><graphic xmlns:xlink="http://www.w3.org/1999/xlink" xlink:href="bdj-12-e137389-g003.png" position="float" id="oo_1133224.png" orientation="portrait" xlink:type="simple"><uri content-type="original_file" xlink:type="simple">https://binary.pensoft.net/fig/1133224</uri></graphic></fig><table-wrap id="T12052961" position="float" orientation="portrait"><label>Table 2.</label><caption><p>Specific information and physical and chemical properties of water on the localities of <italic><tp:taxon-name><tp:taxon-name-part taxon-name-part-type="genus" reg="Hydrurus">Hydrurus</tp:taxon-name-part><tp:taxon-name-part taxon-name-part-type="species" reg="foetidus">foetidus</tp:taxon-name-part></tp:taxon-name></italic>.</p></caption><table rules="all" border="1"><tbody><tr><td rowspan="1" colspan="1">Site</td><td rowspan="1" colspan="1">The source of the Fenhe River</td><td rowspan="1" colspan="1">Kuaitunguan</td><td rowspan="1" colspan="1">Matou Mountain Village</td><td rowspan="1" colspan="1">Jingle Wetland Park</td></tr><tr><td rowspan="1" colspan="1">Coordinate [E]</td><td rowspan="1" colspan="1">112.0831</td><td rowspan="1" colspan="1">112.1085</td><td rowspan="1" colspan="1">112.0191</td><td rowspan="1" colspan="1">111.9287</td></tr><tr><td rowspan="1" colspan="1">Coordinate [N]</td><td rowspan="1" colspan="1">38.8574</td><td rowspan="1" colspan="1">38.6605</td><td rowspan="1" colspan="1">38.5541</td><td rowspan="1" colspan="1">38.3588</td></tr><tr><td rowspan="1" colspan="1">Altitude [m]</td><td rowspan="1" colspan="1">1869.2</td><td rowspan="1" colspan="1">1506.89</td><td rowspan="1" colspan="1">1497.4</td><td rowspan="1" colspan="1">1356.05</td></tr><tr><td rowspan="1" colspan="1">WT [℃]</td><td rowspan="1" colspan="1">9.8</td><td rowspan="1" colspan="1">4.4</td><td rowspan="1" colspan="1">6.3</td><td rowspan="1" colspan="1">4.3</td></tr><tr><td rowspan="1" colspan="1">pH</td><td rowspan="1" colspan="1">7.24</td><td rowspan="1" colspan="1">7.1</td><td rowspan="1" colspan="1">7.24</td><td rowspan="1" colspan="1">7.04</td></tr><tr><td rowspan="1" colspan="1">Salinity[ppt]</td><td rowspan="1" colspan="1">0.43</td><td rowspan="1" colspan="1">0.46</td><td rowspan="1" colspan="1">0.43</td><td rowspan="1" colspan="1">0.43</td></tr><tr><td rowspan="1" colspan="1">DO [mg/l]</td><td rowspan="1" colspan="1">12.27</td><td rowspan="1" colspan="1">15.22</td><td rowspan="1" colspan="1">14.09</td><td rowspan="1" colspan="1">14.68</td></tr><tr><td rowspan="1" colspan="1">TDS [ppm]</td><td rowspan="1" colspan="1">279.5</td><td rowspan="1" colspan="1">604.5</td><td rowspan="1" colspan="1">572</td><td rowspan="1" colspan="1">572</td></tr><tr><td rowspan="1" colspan="1">EC [μS/cm]</td><td rowspan="1" colspan="1">429.9</td><td rowspan="1" colspan="1">928</td><td rowspan="1" colspan="1">876</td><td rowspan="1" colspan="1">878</td></tr><tr><td rowspan="1" colspan="1">SD [cm]</td><td rowspan="1" colspan="1">200</td><td rowspan="1" colspan="1">80</td><td rowspan="1" colspan="1">80</td><td rowspan="1" colspan="1">70</td></tr><tr><td rowspan="1" colspan="1">TN [mg/l]</td><td rowspan="1" colspan="1">1.165</td><td rowspan="1" colspan="1">1.945</td><td rowspan="1" colspan="1">2.16</td><td rowspan="1" colspan="1">2.225</td></tr><tr><td rowspan="1" colspan="1">TP [mg/l]</td><td rowspan="1" colspan="1">0.025</td><td rowspan="1" colspan="1">0.05</td><td rowspan="1" colspan="1">0.055</td><td rowspan="1" colspan="1">0.05</td></tr><tr><td rowspan="1" colspan="1">COD [mg/l]</td><td rowspan="1" colspan="1">50</td><td rowspan="1" colspan="1">44</td><td rowspan="1" colspan="1">41</td><td rowspan="1" colspan="1">42</td></tr><tr><td rowspan="1" colspan="1">NH<sup>4+</sup> [mg/l]</td><td rowspan="1" colspan="1">0.405</td><td rowspan="1" colspan="1">0.385</td><td rowspan="1" colspan="1">0.47</td><td rowspan="1" colspan="1">0.35</td></tr></tbody></table></table-wrap></tp:treatment-sec></tp:taxon-treatment>
