# Supplementary material for: New molecular evidence of the genus Hydrurus (Chrysophyceae) and descriptions of Hydrurusfoetidus (Villars) Trevisan on the basis of morphology and phylogeny
Source: Biodivers Data J. 2024 Nov 1;12:e137389. doi: 10.3897/BDJ.12.e137389 (PMC11549551; doi:10.3897/BDJ.12.e137389)
Supplement: Supplementary material 1 — Table S1 [file bdj-12-e137389-s001.xlsx]

## Sheet: Sheet1
Supplementary table S1. Taxa and accession numbers used in this study. Newly acquired strain is highlighted in bold.
Order	Taxon	Strain	GenBank accession number
			SSU	LSU	rbcL
Apoikiida	Apoikia lindahlii	EK-2010a	FJ971855	–	–
Apoikiida	Apoikiospumella mondseeiensis	SAG 2428	AY651098	–	–
Hibberdiales	Hibberdia magna	CCMP 453	M87331	–	AF015572
Hibberdiales	Chrysocapsa vernalis	CCMP 278	EF165105	–	EF165148
Hibberdiales	Chrysocapsa wetherbeei	CCMP 380	EF165145	–	EF165149
Hibberdiales	Chrysonebula flava	CCMP 2765	EF165104	–	EF165150
Hibberdiales	Kremastochrysis sp.	CCMP 260	AF123282	–	EF165152
Hibberdiales	Naegeliella flagellifera	CCMP 280	AF123284	–	EF165154
Hydrurales	Hydrurus foetidus	–	FM955256	FM955257	–
Hydrurales	Hydrurus foetidus	Fenhe	OR230247	OR336050	OR284295
Hydrurales	Phaeoplaca thallosa	CCMP 634	AF123296	–	EF165160
Chromulinales	Cyclonexis annularis	CCMP 1858	AF123292	–	–
Chromulinales	Chromulina nebulosa	CCMP 263	AF123285	–	AF155876
Chromulinales	Chromulina cf. nebulosa	CCMP2719	EF165101	–	EF165180
Chromulinales	Chromulinospumella sphaerica	SAG 2429	AY651093	–	–
Chromulinales	Chrysamoeba mikrokonta	CCMP 1857	AF123287	–	EF165182
Chromulinales	Chrysamoeba tenera	CCMP 273	EF165102	–	EF165181
Chromulinales	Chrysosphaerella brevispina	S74.D5	HF549059	–	HG315744
Chromulinales	Chrysosphaerella longispina	S61A.B4	HF549060	–	HF549072
Chromulinales	Oikomonas mutabilis	–	U42454	–	–
Chrysosaccales	Chromophyton cf. rosanoffii	CCMP 2751	EF165106	–	EF165164
Chrysosaccales	Chrysastrella breviappendiculata	CCMP 1861	AF123293	–	EF185315
Chrysosaccales	Chrysosphaera parvula	CCMP 349	AF123299	–	–
Chrysosaccales	Lagynion cf. ampullaceum	CCMP 2727	EF165146	–	EF165161
Chrysosaccales	Lagynion scherffelii	CCMP 465	AF123288	–	EF165162
Ochromonadales	Acrispumella msimbasiensis	SAG 2427	AY651077	–	–
Ochromonadales	Cornospumella fuschlensis	SAG 2430	GU073469	–	–
Ochromonadales	Dinobryon divergens	AU32KAH	KY464903	KY464907
Ochromonadales	Dinobryon ningwuensis	Myeoseul031718C	OQ453649	OQ453369	OQ466207
Ochromonadales	Dinobryon social	Angol061922MS3	OQ453615	OQ453565	OQ466173
Ochromonadales	Dinobryon taiyuanensis	Cheonma111321MS4	OQ453631	OQ453352	OQ466189
Ochromonadales	Epipyxis aurea	CCMP 385	AF123301	–	EF165155
Ochromonadales	Epipyxis pulchra	CCMP 382	AF123298	–	AF015571
Ochromonadales	Chlorochromonas danica	SAG 933-7	JQ281514	GU935636	GU935657
Ochromonadales	Chrysolepidomonas dendrolepidota	CCMP 293	AF123297	–	AF015570
Ochromonadales	Chrysonephele palustris	–	U71196	–	–
Ochromonadales	Kephyrion sp.	CCMP 3057	JF730878	–	–
Ochromonadales	Melkoniana moestrupii	CCMP 1278	U42382	–	EF165174
Ochromonadales	Melkoniana sp.	CCMP 591	AF123302	–	EF165176
Ochromonadales	Ochromonas triangulata	AC-25	EF165136	–	EF165177
Ochromonadales	Ochromonas perlata	CCMP 2732	EF165143	–	EF165187
Ochromonadales	Ochromonas sphaerocystis	CCMP 586	AF123294	–	EF165185
Ochromonadales	Pedospumella encystans	SAG 2324	AY651083	–	–
Ochromonadales	Pedospumella sinomuralis	SAG 2431	AY651081	–	–
Ochromonadales	Poterioochromonas cf. malhamensis	SAG 933-1c	EF165114	GU935635	EF165169
Ochromonadales	Poterioochromonas cf. stipitata	CCMP 1862	AF123295	–	EF165172
Ochromonadales	Poteriospumella lacustris	SAG 2323	AY651074	–	–
Ochromonadales	Spumella bureschii	SAG 2433	AY651086	–	–
Ochromonadales	Spumella lacusvadosi	SAG 2434	AY651088	–	–
Ochromonadales	Spumella vulgaris	SAG 2322	DQ388552	–	–
Ochromonadales	Uroglena volvox	U26-3	MK153236	–	MK153250
Ochromonadales	Uroglena zachariasii	U29-1-499	MW267649	–	MW251567
Ochromonadales	Uroglenopsis cf. americana1	CCMP 1863	AF123290	–	EF165179
Ochromonadales	Uroglenopsis cf. americana2	CCMP 2769	EF165131	–	EF165178
Ochromonadales	Uroglenopsis americana	UK-4	MK153242	–	MK153256
Ochromonadales	Uroglenopsis turfosa	UK-81	MK153243	–	MK153257
Ochromonadales	Urostipulosphaera notabilis	U12-1	MK153247	–	MK153261
Ochromonadales	Urostipulosphaera sp.	U5-5	MK153246	–	MK153260
Paraphysomonadida	Clathromonas butcheri	MD03	JQ967291	–	–
Paraphysomonadida	Clathromonas caroni	DB4	AF109326	–	–
Paraphysomonadida	Paraphysomonas imperforata	CCAP 935/13	JQ967324	–	–
Paraphysomonadida	Paraphysomonas parahebes	Hflag	AF109322	–	–
Segregatales	Segregatospumella dracosaxi	SAG 2432	GU073467	–	–
Synurales	Mallomonas asmundiae	CCMP 1658	M87333	AF409122	AF015585
Synurales	Mallomonas striata var. serrata	Hwadong103108B	GU935622	GU935644	GU935664
Synurales	Mallomonas elevata	JJMCGRMSP	JX946339	JX946347	JX946355
Synurales	Mallomonas mangofera var. foveata	Hoesan061007I	GU935633	GU935655	GU935675
Synurales	Mallomonas bangladeshica	Hoesan061007G	GU935630	GU935652	GU935672
Synurales	Mallomonas ceylanica	Gungnam092213J	KM817864	KM817899	KM818090
Synurales	Mallomonas peronoides	Pihyangjeong092609A	JN991180	JN991189	JN991171
Synurales	Neotessella lapponica	S59.C4	HF549063	KM590690	HF549074
Synurales	Neotessella volvocina	CCMP 1781	EF165119	KM590691	EF165199
Synurales	Synura petersenii	Youngji101407B	KM590591	KM590662	KM590878
Synurales	Synura glabra	CCMP 1705	KM590571	KM590637	KM590858
Synurales	Synura uvella	CCMP 870	KM590615	KM590686	AF015586
Outgroup	Nannochloropsis limnetica	AS3-9	DQ977726	–	DQ977741
Outgroup	Synchroma grande	CCMP 2876	DQ788730	–	DQ788731
