# Supplementary material for: New molecular evidence of the genus Hydrurus (Chrysophyceae) and descriptions of Hydrurusfoetidus (Villars) Trevisan on the basis of morphology and phylogeny
Source: Biodivers Data J. 2024 Nov 1;12:e137389. doi: 10.3897/BDJ.12.e137389 (PMC11549551; doi:10.3897/BDJ.12.e137389)
Supplement: Supplementary material 2 — Table S2 [file bdj-12-e137389-s002.xls]

## Sheet: MatrixOutput
TABLE S2. Pairwise distance (lower-left matrix) and number of nucleotide variance (upper-right matrix) of SSU sequence among the taxa in this study.
Taxon	No.	1	2	3	4	5	6	7	8	9	10	11	12	13	14	15	16	17	18	19	20	21	22	23	24	25	26	27	28	29	30	31	32	33	34	35	36	37	38	39	40	41	42	43	44	45	46	47	48
Mallomonas asmundiae	1		14	16	14	16	16	15	15	22	26	26	22	36	36	39	36	34	43	40	27	31	45	41	40	39	37	38	58	39	34	30	39	53	44	46	43	43	41	43	36	38	34	38	39	55	53	41	39
Mallomonas striata var. serrata	2	0.0131579		22	16	23	21	20	20	27	29	29	29	38	38	44	44	36	44	43	34	35	50	46	45	47	41	45	64	45	39	38	44	55	50	51	46	46	43	45	42	41	38	40	41	59	57	46	46
Mallomonas mangofera var. foveata	3	0.0150376	0.0206767		12	15	16	15	15	22	23	23	23	32	32	42	40	33	43	41	23	30	42	38	37	39	33	31	56	38	36	35	39	49	45	48	43	45	32	35	41	38	32	33	39	53	53	38	30
Mallomonas elevata	4	0.0131579	0.0150376	0.0112782		13	15	14	14	20	23	23	21	31	31	39	36	32	39	39	25	28	41	37	36	37	36	38	57	39	31	32	38	48	43	45	43	43	36	37	36	37	32	34	37	56	56	39	37
Synura uvella	5	0.0150376	0.0216165	0.0140977	0.012218		18	17	17	16	25	23	24	27	27	39	33	28	41	40	26	23	43	39	38	40	31	33	56	36	33	30	37	49	38	41	41	41	37	36	39	37	33	34	34	58	58	37	38
Mallomonas bangladeshica	6	0.0150376	0.0197368	0.0150376	0.0140977	0.0169173		1	1	22	25	25	22	34	34	40	37	34	39	40	27	31	43	39	38	41	37	39	60	40	34	34	38	51	44	47	41	42	39	39	39	39	33	38	39	55	53	34	43
Mallomonas peroneides	7	0.0140977	0.018797	0.0140977	0.0131579	0.0159774	0.00093985		0	22	24	24	22	33	33	39	37	33	38	39	26	30	42	38	37	40	36	38	59	39	35	33	37	52	43	46	40	41	38	39	38	39	32	37	39	56	54	34	42
Mallomonas ceylanica	8	0.0140977	0.018797	0.0140977	0.0131579	0.0159774	0.00093985	0		22	24	24	22	33	33	39	37	33	38	39	26	30	42	38	37	40	36	38	59	39	35	33	37	52	43	46	40	41	38	39	38	39	32	37	39	56	54	34	42
Neotessella lapponica	9	0.0206767	0.0253759	0.0206767	0.018797	0.0150376	0.0206767	0.0206767	0.0206767		29	29	22	28	28	34	31	28	36	33	21	22	38	34	33	34	29	33	50	34	27	29	37	46	40	43	40	39	33	32	33	31	28	34	33	51	51	31	34
Synura petersenii	10	0.0244361	0.0272556	0.0216165	0.0216165	0.0234962	0.0234962	0.0225564	0.0225564	0.0272556		2	30	30	30	43	47	38	46	46	29	38	46	42	41	43	40	40	61	41	39	32	43	54	43	44	43	41	35	39	41	41	36	42	39	61	59	42	41
Synura glabra	11	0.0244361	0.0272556	0.0216165	0.0216165	0.0216165	0.0234962	0.0225564	0.0225564	0.0272556	0.0018797		32	32	32	43	47	38	46	46	29	38	46	42	41	43	40	40	61	41	39	34	43	54	43	44	43	41	37	39	41	41	36	42	39	61	59	43	41
Neotessella volvocina	12	0.0206767	0.0272556	0.0216165	0.0197368	0.0225564	0.0206767	0.0206767	0.0206767	0.0206767	0.0281955	0.0300752		34	34	41	34	34	40	45	27	32	45	41	40	39	38	38	56	41	35	32	37	51	43	45	43	44	34	38	41	36	34	36	38	53	54	37	40
Hydrurus foetidus China	13	0.0338346	0.0357143	0.0300752	0.0291353	0.0253759	0.0319549	0.031015	0.031015	0.0263158	0.0281955	0.0300752	0.0319549		0	37	41	30	44	42	26	30	44	40	39	40	34	36	58	39	35	31	41	52	41	42	40	39	29	34	41	39	31	41	37	54	54	30	42
Hydrurus foetidus Norway	14	0.0338346	0.0357143	0.0300752	0.0291353	0.0253759	0.0319549	0.031015	0.031015	0.0263158	0.0281955	0.0300752	0.0319549	0		37	41	30	44	42	26	30	44	40	39	40	34	36	58	39	35	31	41	52	41	42	40	39	29	34	41	39	31	41	37	54	54	30	42
Epipyxis aurea	15	0.0366541	0.0413534	0.0394737	0.0366541	0.0366541	0.037594	0.0366541	0.0366541	0.0319549	0.0404135	0.0404135	0.0385338	0.0347744	0.0347744		27	25	32	29	26	26	33	29	28	28	34	33	54	31	35	30	35	47	44	45	41	39	43	48	37	39	39	31	32	54	52	44	48
Epipyxis pulchra	16	0.0338346	0.0413534	0.037594	0.0338346	0.031015	0.0347744	0.0347744	0.0347744	0.0291353	0.0441729	0.0441729	0.0319549	0.0385338	0.0385338	0.0253759		20	33	31	28	24	37	33	32	32	27	33	48	31	33	28	35	51	39	42	39	40	42	46	40	35	38	29	29	58	57	40	48
Chrysolepidomonas dendrolepidota	17	0.0319549	0.0338346	0.031015	0.0300752	0.0263158	0.0319549	0.031015	0.031015	0.0263158	0.0357143	0.0357143	0.0319549	0.0281955	0.0281955	0.0234962	0.018797		22	20	21	16	26	22	21	23	13	17	40	23	25	20	26	39	33	34	28	29	33	36	32	24	32	21	21	45	45	36	38
Melkoniana moestrupii	18	0.0404135	0.0413534	0.0404135	0.0366541	0.0385338	0.0366541	0.0357143	0.0357143	0.0338346	0.0432331	0.0432331	0.037594	0.0413534	0.0413534	0.0300752	0.031015	0.0206767		21	26	29	37	33	32	33	27	31	47	28	32	28	32	45	44	46	37	39	44	47	35	36	40	26	27	50	48	40	48
Melkoniana sp.	19	0.037594	0.0404135	0.0385338	0.0366541	0.037594	0.037594	0.0366541	0.0366541	0.031015	0.0432331	0.0432331	0.0422932	0.0394737	0.0394737	0.0272556	0.0291353	0.018797	0.0197368		25	25	36	32	31	31	27	31	53	30	27	26	33	44	40	43	39	39	45	51	36	41	42	30	29	51	49	43	49
Pedospumella encystans	20	0.0253759	0.0319549	0.0216165	0.0234962	0.0244361	0.0253759	0.0244361	0.0244361	0.0197368	0.0272556	0.0272556	0.0253759	0.0244361	0.0244361	0.0244361	0.0263158	0.0197368	0.0244361	0.0234962		15	22	18	17	19	24	22	42	19	22	16	23	42	36	39	28	30	32	36	32	33	30	19	21	43	41	32	39
Pedospumella sinomuralis	21	0.0291353	0.0328947	0.0281955	0.0263158	0.0216165	0.0291353	0.0281955	0.0281955	0.0206767	0.0357143	0.0357143	0.0300752	0.0281955	0.0281955	0.0244361	0.0225564	0.0150376	0.0272556	0.0234962	0.0140977		27	23	22	24	19	23	47	24	19	21	27	39	35	38	33	33	35	39	36	32	39	23	24	52	52	39	43
Uroglenopsis cf. americana1	22	0.0422932	0.0469925	0.0394737	0.0385338	0.0404135	0.0404135	0.0394737	0.0394737	0.0357143	0.0432331	0.0432331	0.0422932	0.0413534	0.0413534	0.031015	0.0347744	0.0244361	0.0347744	0.0338346	0.0206767	0.0253759		4	5	16	35	33	48	31	34	30	37	54	46	47	37	38	47	51	41	41	45	29	32	55	53	43	46
Uroglenopsis cf. americana2	23	0.0385338	0.0432331	0.0357143	0.0347744	0.0366541	0.0366541	0.0357143	0.0357143	0.0319549	0.0394737	0.0394737	0.0385338	0.037594	0.037594	0.0272556	0.031015	0.0206767	0.031015	0.0300752	0.0169173	0.0216165	0.0037594		1	12	31	29	44	27	30	26	33	50	42	43	33	34	43	47	37	37	41	25	28	51	49	39	42
Uroglenopsis americana	24	0.037594	0.0422932	0.0347744	0.0338346	0.0357143	0.0357143	0.0347744	0.0347744	0.031015	0.0385338	0.0385338	0.037594	0.0366541	0.0366541	0.0263158	0.0300752	0.0197368	0.0300752	0.0291353	0.0159774	0.0206767	0.00469925	0.00093985		13	30	28	43	26	29	25	32	49	43	44	32	33	42	46	36	36	40	24	27	50	48	40	41
Uroglenopsis turfosa	25	0.0366541	0.0441729	0.0366541	0.0347744	0.037594	0.0385338	0.037594	0.037594	0.0319549	0.0404135	0.0404135	0.0366541	0.037594	0.037594	0.0263158	0.0300752	0.0216165	0.031015	0.0291353	0.0178571	0.0225564	0.0150376	0.0112782	0.012218		32	30	44	27	30	24	31	48	41	42	35	37	41	47	39	41	39	26	29	51	49	39	43
Spumella bureschii	26	0.0347744	0.0385338	0.031015	0.0338346	0.0291353	0.0347744	0.0338346	0.0338346	0.0272556	0.037594	0.037594	0.0357143	0.0319549	0.0319549	0.0319549	0.0253759	0.012218	0.0253759	0.0253759	0.0225564	0.0178571	0.0328947	0.0291353	0.0281955	0.0300752		10	36	26	28	24	30	40	33	36	32	33	38	40	38	30	34	25	27	48	48	38	44
Spumella vulgaris	27	0.0357143	0.0422932	0.0291353	0.0357143	0.031015	0.0366541	0.0357143	0.0357143	0.031015	0.037594	0.037594	0.0357143	0.0338346	0.0338346	0.031015	0.031015	0.0159774	0.0291353	0.0291353	0.0206767	0.0216165	0.031015	0.0272556	0.0263158	0.0281955	0.0093985		34	24	32	24	32	44	36	39	34	35	40	42	40	34	40	25	27	46	46	42	42
Spumella lacusvadosi	28	0.0545113	0.0601504	0.0526316	0.0535714	0.0526316	0.056391	0.0554511	0.0554511	0.0469925	0.0573308	0.0573308	0.0526316	0.0545113	0.0545113	0.0507519	0.0451128	0.037594	0.0441729	0.049812	0.0394737	0.0441729	0.0451128	0.0413534	0.0404135	0.0413534	0.0338346	0.0319549		44	55	44	48	63	55	57	48	50	61	57	52	49	52	42	46	63	60	61	56
Kephyrion sp.	29	0.0366541	0.0422932	0.0357143	0.0366541	0.0338346	0.037594	0.0366541	0.0366541	0.0319549	0.0385338	0.0385338	0.0385338	0.0366541	0.0366541	0.0291353	0.0291353	0.0216165	0.0263158	0.0281955	0.0178571	0.0225564	0.0291353	0.0253759	0.0244361	0.0253759	0.0244361	0.0225564	0.0413534		31	16	27	47	38	41	32	31	44	50	41	43	43	19	20	57	55	43	50
Ochromonas triangulata	30	0.0319549	0.0366541	0.0338346	0.0291353	0.031015	0.0319549	0.0328947	0.0328947	0.0253759	0.0366541	0.0366541	0.0328947	0.0328947	0.0328947	0.0328947	0.031015	0.0234962	0.0300752	0.0253759	0.0206767	0.0178571	0.0319549	0.0281955	0.0272556	0.0281955	0.0263158	0.0300752	0.0516917	0.0291353		25	32	38	41	44	37	36	39	43	39	41	43	32	30	55	56	45	46
Dinobryon ningwuensis	31	0.0281955	0.0357143	0.0328947	0.0300752	0.0281955	0.0319549	0.031015	0.031015	0.0272556	0.0300752	0.0319549	0.0300752	0.0291353	0.0291353	0.0281955	0.0263158	0.018797	0.0263158	0.0244361	0.0150376	0.0197368	0.0281955	0.0244361	0.0234962	0.0225564	0.0225564	0.0225564	0.0413534	0.0150376	0.0234962		18	47	33	36	28	27	34	43	34	35	34	18	16	53	50	40	47
Dinobryon taiyuanensis	32	0.0366541	0.0413534	0.0366541	0.0357143	0.0347744	0.0357143	0.0347744	0.0347744	0.0347744	0.0404135	0.0404135	0.0347744	0.0385338	0.0385338	0.0328947	0.0328947	0.0244361	0.0300752	0.031015	0.0216165	0.0253759	0.0347744	0.031015	0.0300752	0.0291353	0.0281955	0.0300752	0.0451128	0.0253759	0.0300752	0.0169173		52	44	47	37	39	41	45	47	45	44	21	22	60	58	48	51
Acrispumella msimbasiensis	33	0.049812	0.0516917	0.0460526	0.0451128	0.0460526	0.0479323	0.0488722	0.0488722	0.0432331	0.0507519	0.0507519	0.0479323	0.0488722	0.0488722	0.0441729	0.0479323	0.0366541	0.0422932	0.0413534	0.0394737	0.0366541	0.0507519	0.0469925	0.0460526	0.0451128	0.037594	0.0413534	0.0592105	0.0441729	0.0357143	0.0441729	0.0488722		42	44	32	30	51	52	50	52	55	46	47	64	64	50	54
Poterioochromonas cf. malhamensis	34	0.0413534	0.0469925	0.0422932	0.0404135	0.0357143	0.0413534	0.0404135	0.0404135	0.037594	0.0404135	0.0404135	0.0404135	0.0385338	0.0385338	0.0413534	0.0366541	0.031015	0.0413534	0.037594	0.0338346	0.0328947	0.0432331	0.0394737	0.0404135	0.0385338	0.031015	0.0338346	0.0516917	0.0357143	0.0385338	0.031015	0.0413534	0.0394737		5	29	28	47	49	49	47	45	42	42	62	61	46	55
Poterioochromonas cf. stipitata	35	0.0432331	0.0479323	0.0451128	0.0422932	0.0385338	0.0441729	0.0432331	0.0432331	0.0404135	0.0413534	0.0413534	0.0422932	0.0394737	0.0394737	0.0422932	0.0394737	0.0319549	0.0432331	0.0404135	0.0366541	0.0357143	0.0441729	0.0404135	0.0413534	0.0394737	0.0338346	0.0366541	0.0535714	0.0385338	0.0413534	0.0338346	0.0441729	0.0413534	0.00469925		30	29	48	50	51	49	46	44	44	65	64	49	56
Urostipulosphaera notabilis	36	0.0404135	0.0432331	0.0404135	0.0404135	0.0385338	0.0385338	0.037594	0.037594	0.037594	0.0404135	0.0404135	0.0404135	0.037594	0.037594	0.0385338	0.0366541	0.0263158	0.0347744	0.0366541	0.0263158	0.031015	0.0347744	0.031015	0.0300752	0.0328947	0.0300752	0.0319549	0.0451128	0.0300752	0.0347744	0.0263158	0.0347744	0.0300752	0.0272556	0.0281955		3	46	50	49	47	41	33	33	60	58	43	54
Urostipulosphaera sp.	37	0.0404135	0.0432331	0.0422932	0.0404135	0.0385338	0.0394737	0.0385338	0.0385338	0.0366541	0.0385338	0.0385338	0.0413534	0.0366541	0.0366541	0.0366541	0.037594	0.0272556	0.0366541	0.0366541	0.0281955	0.031015	0.0357143	0.0319549	0.031015	0.0347744	0.031015	0.0328947	0.0469925	0.0291353	0.0338346	0.0253759	0.0366541	0.0281955	0.0263158	0.0272556	0.00281955		47	51	48	48	43	36	34	63	61	43	56
Apoikia lindahlii	38	0.0385338	0.0404135	0.0300752	0.0338346	0.0347744	0.0366541	0.0357143	0.0357143	0.031015	0.0328947	0.0347744	0.0319549	0.0272556	0.0272556	0.0404135	0.0394737	0.031015	0.0413534	0.0422932	0.0300752	0.0328947	0.0441729	0.0404135	0.0394737	0.0385338	0.0357143	0.037594	0.0573308	0.0413534	0.0366541	0.0319549	0.0385338	0.0479323	0.0441729	0.0451128	0.0432331	0.0441729		17	47	40	29	35	40	56	55	41	37
Apoikiospumella mondseeiensis	39	0.0404135	0.0422932	0.0328947	0.0347744	0.0338346	0.0366541	0.0366541	0.0366541	0.0300752	0.0366541	0.0366541	0.0357143	0.0319549	0.0319549	0.0451128	0.0432331	0.0338346	0.0441729	0.0479323	0.0338346	0.0366541	0.0479323	0.0441729	0.0432331	0.0441729	0.037594	0.0394737	0.0535714	0.0469925	0.0404135	0.0404135	0.0422932	0.0488722	0.0460526	0.0469925	0.0469925	0.0479323	0.0159774		42	33	27	43	45	53	52	42	39
Chromophyton cf. rosanoffii	40	0.0338346	0.0394737	0.0385338	0.0338346	0.0366541	0.0366541	0.0357143	0.0357143	0.031015	0.0385338	0.0385338	0.0385338	0.0385338	0.0385338	0.0347744	0.037594	0.0300752	0.0328947	0.0338346	0.0300752	0.0338346	0.0385338	0.0347744	0.0338346	0.0366541	0.0357143	0.037594	0.0488722	0.0385338	0.0366541	0.0319549	0.0441729	0.0469925	0.0460526	0.0479323	0.0460526	0.0451128	0.0441729	0.0394737		19	32	42	43	41	39	49	39
Chrysosphaera parvula	41	0.0357143	0.0385338	0.0357143	0.0347744	0.0347744	0.0366541	0.0366541	0.0366541	0.0291353	0.0385338	0.0385338	0.0338346	0.0366541	0.0366541	0.0366541	0.0328947	0.0225564	0.0338346	0.0385338	0.031015	0.0300752	0.0385338	0.0347744	0.0338346	0.0385338	0.0281955	0.0319549	0.0460526	0.0404135	0.0385338	0.0328947	0.0422932	0.0488722	0.0441729	0.0460526	0.0441729	0.0451128	0.037594	0.031015	0.0178571		29	40	39	36	35	45	40
Chrysastrella breviappendiculata	42	0.0319549	0.0357143	0.0300752	0.0300752	0.031015	0.031015	0.0300752	0.0300752	0.0263158	0.0338346	0.0338346	0.0319549	0.0291353	0.0291353	0.0366541	0.0357143	0.0300752	0.037594	0.0394737	0.0281955	0.0366541	0.0422932	0.0385338	0.037594	0.0366541	0.0319549	0.037594	0.0488722	0.0404135	0.0404135	0.0319549	0.0413534	0.0516917	0.0422932	0.0432331	0.0385338	0.0404135	0.0272556	0.0253759	0.0300752	0.0272556		37	42	48	45	35	36
Dinobryon divergens	43	0.0357143	0.037594	0.031015	0.0319549	0.0319549	0.0357143	0.0347744	0.0347744	0.0319549	0.0394737	0.0394737	0.0338346	0.0385338	0.0385338	0.0291353	0.0272556	0.0197368	0.0244361	0.0281955	0.0178571	0.0216165	0.0272556	0.0234962	0.0225564	0.0244361	0.0234962	0.0234962	0.0394737	0.0178571	0.0300752	0.0169173	0.0197368	0.0432331	0.0394737	0.0413534	0.031015	0.0338346	0.0328947	0.0404135	0.0394737	0.037594	0.0347744		8	56	54	46	45
Dinobryon sociale	44	0.0366541	0.0385338	0.0366541	0.0347744	0.0319549	0.0366541	0.0366541	0.0366541	0.031015	0.0366541	0.0366541	0.0357143	0.0347744	0.0347744	0.0300752	0.0272556	0.0197368	0.0253759	0.0272556	0.0197368	0.0225564	0.0300752	0.0263158	0.0253759	0.0272556	0.0253759	0.0253759	0.0432331	0.018797	0.0281955	0.0150376	0.0206767	0.0441729	0.0394737	0.0413534	0.031015	0.0319549	0.037594	0.0422932	0.0404135	0.0366541	0.0394737	0.0075188		56	54	47	51
Lagynion cf. ampullaceum	45	0.0516917	0.0554511	0.049812	0.0526316	0.0545113	0.0516917	0.0526316	0.0526316	0.0479323	0.0573308	0.0573308	0.049812	0.0507519	0.0507519	0.0507519	0.0545113	0.0422932	0.0469925	0.0479323	0.0404135	0.0488722	0.0516917	0.0479323	0.0469925	0.0479323	0.0451128	0.0432331	0.0592105	0.0535714	0.0516917	0.049812	0.056391	0.0601504	0.0582707	0.0610902	0.056391	0.0592105	0.0526316	0.049812	0.0385338	0.0338346	0.0451128	0.0526316	0.0526316		3	57	53
Lagynion scherffelii	46	0.049812	0.0535714	0.049812	0.0526316	0.0545113	0.049812	0.0507519	0.0507519	0.0479323	0.0554511	0.0554511	0.0507519	0.0507519	0.0507519	0.0488722	0.0535714	0.0422932	0.0451128	0.0460526	0.0385338	0.0488722	0.049812	0.0460526	0.0451128	0.0460526	0.0451128	0.0432331	0.056391	0.0516917	0.0526316	0.0469925	0.0545113	0.0601504	0.0573308	0.0601504	0.0545113	0.0573308	0.0516917	0.0488722	0.0366541	0.0328947	0.0422932	0.0507519	0.0507519	0.00281955		55	53
Phaeoplaca thallosa	47	0.0385338	0.0432331	0.0357143	0.0366541	0.0347744	0.0319549	0.0319549	0.0319549	0.0291353	0.0394737	0.0404135	0.0347744	0.0281955	0.0281955	0.0413534	0.037594	0.0338346	0.037594	0.0404135	0.0300752	0.0366541	0.0404135	0.0366541	0.037594	0.0366541	0.0357143	0.0394737	0.0573308	0.0404135	0.0422932	0.037594	0.0451128	0.0469925	0.0432331	0.0460526	0.0404135	0.0404135	0.0385338	0.0394737	0.0460526	0.0422932	0.0328947	0.0432331	0.0441729	0.0535714	0.0516917		46
Clathromonas butcheri	48	0.0366541	0.0432331	0.0281955	0.0347744	0.0357143	0.0404135	0.0394737	0.0394737	0.0319549	0.0385338	0.0385338	0.037594	0.0394737	0.0394737	0.0451128	0.0451128	0.0357143	0.0451128	0.0460526	0.0366541	0.0404135	0.0432331	0.0394737	0.0385338	0.0404135	0.0413534	0.0394737	0.0526316	0.0469925	0.0432331	0.0441729	0.0479323	0.0507519	0.0516917	0.0526316	0.0507519	0.0526316	0.0347744	0.0366541	0.0366541	0.037594	0.0338346	0.0422932	0.0479323	0.049812	0.049812	0.0432331
Clathromonas caroni	49	0.037594	0.0441729	0.0291353	0.0357143	0.0347744	0.0413534	0.0404135	0.0404135	0.0281955	0.0357143	0.0357143	0.0385338	0.037594	0.037594	0.0432331	0.0441729	0.0338346	0.0432331	0.0432331	0.0328947	0.0385338	0.0404135	0.0366541	0.0357143	0.0385338	0.0385338	0.0366541	0.0516917	0.0441729	0.0413534	0.0404135	0.0469925	0.0488722	0.0507519	0.0516917	0.0507519	0.0507519	0.0338346	0.0347744	0.0338346	0.0366541	0.0328947	0.0413534	0.0460526	0.0507519	0.0507519	0.0385338	0.0056391
Paraphysomonas imperforata	50	0.0357143	0.0404135	0.0291353	0.0328947	0.0328947	0.0366541	0.0357143	0.0357143	0.0263158	0.0404135	0.0404135	0.0338346	0.0328947	0.0328947	0.0432331	0.0441729	0.0338346	0.0460526	0.0460526	0.0300752	0.0347744	0.0413534	0.037594	0.0366541	0.037594	0.0404135	0.0385338	0.0545113	0.0460526	0.0451128	0.0404135	0.0469925	0.0582707	0.049812	0.0507519	0.0526316	0.0535714	0.0338346	0.0347744	0.0347744	0.0347744	0.0300752	0.0413534	0.0460526	0.049812	0.049812	0.0394737	0.0263158
Chrysonephele palustris	51	0.0404135	0.0451128	0.0404135	0.0394737	0.0432331	0.0404135	0.0394737	0.0394737	0.0404135	0.0413534	0.0413534	0.0404135	0.0432331	0.0432331	0.0281955	0.0394737	0.031015	0.0347744	0.0347744	0.0272556	0.0319549	0.0357143	0.0319549	0.031015	0.0338346	0.0338346	0.031015	0.0545113	0.0357143	0.0366541	0.0338346	0.0385338	0.0394737	0.0488722	0.0507519	0.037594	0.0394737	0.0432331	0.0479323	0.0422932	0.0469925	0.0422932	0.0291353	0.0338346	0.049812	0.0479323	0.0422932	0.0488722
Uroglena volvox	52	0.037594	0.0394737	0.0385338	0.0347744	0.0328947	0.0394737	0.0385338	0.0385338	0.0291353	0.0385338	0.0404135	0.0357143	0.0366541	0.0366541	0.0347744	0.0300752	0.0225564	0.0281955	0.0291353	0.0234962	0.0263158	0.031015	0.0272556	0.0263158	0.0281955	0.0234962	0.031015	0.0413534	0.0253759	0.0300752	0.0234962	0.0338346	0.0451128	0.0385338	0.0404135	0.0319549	0.0328947	0.037594	0.0441729	0.037594	0.0366541	0.0366541	0.0225564	0.0234962	0.0488722	0.0460526	0.0385338	0.0451128
Uroglena zachariasii	53	0.0385338	0.0404135	0.0394737	0.0357143	0.0338346	0.0404135	0.0394737	0.0394737	0.0300752	0.0394737	0.0413534	0.0366541	0.0385338	0.0385338	0.0338346	0.0291353	0.0244361	0.0300752	0.031015	0.0253759	0.0281955	0.0328947	0.0291353	0.0281955	0.0281955	0.0253759	0.0328947	0.0413534	0.0272556	0.0319549	0.0253759	0.0347744	0.0451128	0.0385338	0.0404135	0.0338346	0.0347744	0.0394737	0.0441729	0.037594	0.0366541	0.037594	0.0244361	0.0253759	0.0507519	0.0479323	0.0385338	0.0460526
Chrysamoeba mikrokonta	54	0.0441729	0.0413534	0.0432331	0.0441729	0.0451128	0.0469925	0.0460526	0.0460526	0.0460526	0.0413534	0.0413534	0.0488722	0.0469925	0.0469925	0.0507519	0.0526316	0.0451128	0.049812	0.0516917	0.037594	0.0460526	0.0535714	0.049812	0.0507519	0.0507519	0.0469925	0.0469925	0.056391	0.0469925	0.049812	0.0460526	0.0488722	0.0535714	0.0526316	0.0535714	0.049812	0.049812	0.0451128	0.0479323	0.0554511	0.0526316	0.0479323	0.0413534	0.0441729	0.0610902	0.0592105	0.0507519	0.0573308
Chrysamoeba tenera	55	0.0404135	0.0385338	0.0422932	0.0404135	0.0422932	0.0441729	0.0432331	0.0432331	0.0451128	0.0413534	0.0413534	0.0460526	0.0479323	0.0479323	0.0516917	0.0507519	0.0422932	0.0469925	0.0507519	0.0394737	0.0451128	0.0535714	0.049812	0.0507519	0.0488722	0.0441729	0.0460526	0.0535714	0.0451128	0.0488722	0.0422932	0.0469925	0.0526316	0.049812	0.0507519	0.0451128	0.0460526	0.0451128	0.0488722	0.0554511	0.0488722	0.0451128	0.0413534	0.0441729	0.0582707	0.0554511	0.0516917	0.056391
Chrysosphaerella brevispina	56	0.0441729	0.0441729	0.0422932	0.0394737	0.0394737	0.0460526	0.0451128	0.0451128	0.037594	0.0394737	0.0394737	0.0460526	0.0394737	0.0394737	0.049812	0.0479323	0.0413534	0.0451128	0.0460526	0.0357143	0.0432331	0.0451128	0.0413534	0.0413534	0.0441729	0.0432331	0.049812	0.0573308	0.0479323	0.0451128	0.0404135	0.0488722	0.049812	0.0479323	0.0488722	0.0422932	0.0422932	0.0385338	0.0394737	0.0404135	0.0422932	0.0338346	0.0404135	0.0422932	0.0573308	0.0545113	0.0460526	0.0469925
Chrysosphaerella longispina	57	0.0469925	0.0460526	0.0432331	0.0413534	0.0404135	0.0488722	0.0479323	0.0479323	0.0404135	0.0422932	0.0422932	0.0488722	0.0385338	0.0385338	0.0526316	0.0488722	0.0422932	0.0460526	0.0488722	0.0385338	0.0441729	0.0479323	0.0441729	0.0441729	0.0469925	0.0441729	0.0507519	0.0601504	0.0507519	0.0479323	0.0432331	0.0516917	0.049812	0.0479323	0.0488722	0.0441729	0.0441729	0.0394737	0.0385338	0.0432331	0.0432331	0.0366541	0.0432331	0.0432331	0.056391	0.0535714	0.0469925	0.0479323
Oikomonas mutabilis	58	0.0526316	0.0488722	0.0526316	0.0479323	0.0507519	0.0535714	0.0526316	0.0526316	0.0488722	0.0507519	0.0507519	0.0545113	0.0535714	0.0535714	0.0554511	0.0535714	0.0479323	0.0469925	0.0516917	0.0432331	0.0432331	0.0488722	0.0451128	0.0460526	0.0479323	0.0469925	0.0507519	0.0601504	0.0479323	0.0488722	0.0479323	0.0516917	0.0545113	0.0582707	0.0592105	0.0526316	0.0535714	0.0545113	0.0573308	0.0573308	0.0592105	0.0573308	0.0432331	0.0469925	0.068609	0.0667293	0.056391	0.0610902
Hibberdia magna	59	0.037594	0.0366541	0.0347744	0.0347744	0.0338346	0.0328947	0.0319549	0.0319549	0.0366541	0.0441729	0.0441729	0.037594	0.0394737	0.0394737	0.0413534	0.0432331	0.0338346	0.0432331	0.0469925	0.0385338	0.037594	0.0488722	0.0451128	0.0451128	0.0479323	0.0413534	0.0451128	0.0667293	0.0441729	0.0451128	0.0422932	0.0441729	0.0507519	0.049812	0.0507519	0.0451128	0.0460526	0.037594	0.0394737	0.0432331	0.0422932	0.0413534	0.0422932	0.0441729	0.0592105	0.0592105	0.0441729	0.0526316
Chrysonebula flava	60	0.0451128	0.0451128	0.0441729	0.0432331	0.0441729	0.0451128	0.0441729	0.0441729	0.0422932	0.0507519	0.0507519	0.0451128	0.0516917	0.0516917	0.0488722	0.0488722	0.0479323	0.0488722	0.0507519	0.0469925	0.0507519	0.0582707	0.0545113	0.0535714	0.0554511	0.0507519	0.0526316	0.0676692	0.0554511	0.0573308	0.0516917	0.0554511	0.0610902	0.0573308	0.0573308	0.0554511	0.0573308	0.0441729	0.0460526	0.0479323	0.049812	0.0413534	0.049812	0.0526316	0.0592105	0.056391	0.0479323	0.0592105
Chrysocapsa vernalis	61	0.0432331	0.0441729	0.0422932	0.0394737	0.0422932	0.0394737	0.0394737	0.0394737	0.0441729	0.049812	0.049812	0.0422932	0.0441729	0.0441729	0.0526316	0.0488722	0.0413534	0.0460526	0.0516917	0.0422932	0.0441729	0.0526316	0.0488722	0.049812	0.0488722	0.0441729	0.0479323	0.0676692	0.049812	0.0469925	0.0460526	0.0479323	0.0545113	0.0554511	0.056391	0.0488722	0.049812	0.0460526	0.0451128	0.0535714	0.0516917	0.0479323	0.0479323	0.0460526	0.0573308	0.056391	0.0432331	0.0610902
Chrysocapsa wetherbeei	62	0.0413534	0.0422932	0.0422932	0.037594	0.0404135	0.0394737	0.0385338	0.0385338	0.0422932	0.0479323	0.0479323	0.0441729	0.0394737	0.0394737	0.0441729	0.0488722	0.0413534	0.0451128	0.0479323	0.037594	0.0413534	0.0516917	0.0479323	0.0469925	0.0479323	0.0469925	0.0507519	0.0629699	0.0451128	0.0460526	0.0413534	0.0451128	0.0526316	0.0554511	0.056391	0.0469925	0.0479323	0.0422932	0.0451128	0.0469925	0.0507519	0.0422932	0.0441729	0.0451128	0.0582707	0.0554511	0.0451128	0.056391
Kremastochrysopsis sp.	63	0.0620301	0.0620301	0.0573308	0.0573308	0.0535714	0.0610902	0.0601504	0.0601504	0.0535714	0.0601504	0.0582707	0.0601504	0.0507519	0.0507519	0.0610902	0.0620301	0.0507519	0.0610902	0.0592105	0.0582707	0.0592105	0.0667293	0.0629699	0.0620301	0.0648496	0.056391	0.0601504	0.0798872	0.0582707	0.0620301	0.0582707	0.0639098	0.0704887	0.068609	0.0704887	0.068609	0.0667293	0.0573308	0.0629699	0.0620301	0.0620301	0.0601504	0.0601504	0.0582707	0.0742481	0.0742481	0.0601504	0.068609
Paraphysomonas parahebes	64	0.037594	0.0422932	0.037594	0.0366541	0.0357143	0.0394737	0.0385338	0.0385338	0.0300752	0.0451128	0.0451128	0.0394737	0.0347744	0.0347744	0.049812	0.049812	0.037594	0.0479323	0.0488722	0.0404135	0.0432331	0.0507519	0.0469925	0.0460526	0.0460526	0.0441729	0.0460526	0.0582707	0.0535714	0.0488722	0.0460526	0.0526316	0.0592105	0.0535714	0.0545113	0.0554511	0.0554511	0.0441729	0.0413534	0.0394737	0.0385338	0.0357143	0.0516917	0.0535714	0.056391	0.056391	0.0432331	0.0347744
Poteriospumella lacustris	65	0.0526316	0.0535714	0.0516917	0.0516917	0.0526316	0.0516917	0.0507519	0.0507519	0.0469925	0.0545113	0.0545113	0.049812	0.0488722	0.0488722	0.0469925	0.0451128	0.0432331	0.0488722	0.0507519	0.0432331	0.0441729	0.0507519	0.0469925	0.0479323	0.0441729	0.0441729	0.0460526	0.0573308	0.0422932	0.049812	0.0441729	0.0507519	0.0413534	0.0328947	0.0366541	0.0291353	0.031015	0.0516917	0.0535714	0.0554511	0.0545113	0.0488722	0.0441729	0.0469925	0.0667293	0.0648496	0.0479323	0.0573308
Cornospumella fuschlensis	66	0.056391	0.0629699	0.0573308	0.0573308	0.0535714	0.0554511	0.0554511	0.0554511	0.049812	0.0507519	0.0507519	0.0535714	0.0469925	0.0469925	0.0516917	0.0488722	0.0357143	0.0460526	0.0488722	0.0441729	0.0451128	0.0488722	0.0451128	0.0441729	0.0469925	0.0422932	0.0422932	0.0545113	0.0451128	0.0479323	0.0422932	0.0507519	0.0488722	0.0404135	0.0413534	0.0394737	0.0385338	0.0516917	0.0545113	0.0507519	0.0488722	0.0526316	0.0488722	0.0451128	0.056391	0.0554511	0.0516917	0.0545113
Chlorochromonas danica	67	0.0554511	0.0610902	0.0526316	0.0545113	0.0526316	0.0573308	0.0573308	0.0573308	0.0469925	0.049812	0.049812	0.0516917	0.0479323	0.0479323	0.0516917	0.0516917	0.0394737	0.056391	0.0507519	0.0404135	0.0432331	0.049812	0.0460526	0.0451128	0.0441729	0.0432331	0.037594	0.056391	0.0451128	0.0441729	0.0422932	0.0526316	0.0526316	0.0422932	0.0432331	0.0441729	0.0432331	0.049812	0.0526316	0.0535714	0.0507519	0.0526316	0.0488722	0.0451128	0.0545113	0.0545113	0.056391	0.0545113
Ochromonas perlata	68	0.056391	0.0582707	0.0516917	0.0526316	0.0526316	0.0545113	0.0554511	0.0554511	0.0469925	0.056391	0.056391	0.0488722	0.0545113	0.0545113	0.0451128	0.0516917	0.0432331	0.0488722	0.049812	0.0441729	0.0413534	0.0460526	0.0422932	0.0432331	0.0394737	0.049812	0.0422932	0.0582707	0.0469925	0.0488722	0.0460526	0.0469925	0.0469925	0.0469925	0.0479323	0.0479323	0.0488722	0.0488722	0.0526316	0.0526316	0.0488722	0.0507519	0.0432331	0.0441729	0.0573308	0.0554511	0.056391	0.0516917
Ochromonas sphaerocystis	69	0.056391	0.0582707	0.0516917	0.0526316	0.0526316	0.0545113	0.0554511	0.0554511	0.0460526	0.056391	0.056391	0.0488722	0.0545113	0.0545113	0.0451128	0.0516917	0.0432331	0.0488722	0.0488722	0.0441729	0.0413534	0.0460526	0.0422932	0.0432331	0.037594	0.049812	0.0422932	0.0582707	0.0469925	0.0488722	0.0460526	0.0488722	0.0469925	0.0469925	0.0479323	0.0479323	0.0488722	0.0479323	0.0516917	0.0526316	0.0488722	0.049812	0.0432331	0.0441729	0.0554511	0.0535714	0.0554511	0.0526316
Segregatospumella dracosaxi	70	0.0629699	0.0667293	0.0610902	0.0592105	0.0592105	0.0601504	0.0592105	0.0592105	0.056391	0.0639098	0.0648496	0.0657895	0.0592105	0.0592105	0.0676692	0.0714286	0.0639098	0.0657895	0.068609	0.0629699	0.0657895	0.0667293	0.0629699	0.0639098	0.0657895	0.0676692	0.0610902	0.0742481	0.0676692	0.0714286	0.0620301	0.0648496	0.0780075	0.068609	0.0714286	0.068609	0.0695489	0.0667293	0.0620301	0.0629699	0.0648496	0.0620301	0.0667293	0.0667293	0.0733083	0.0714286	0.0573308	0.0639098
Cyclonexis annularis	71	0.0432331	0.0469925	0.0385338	0.0422932	0.0385338	0.0451128	0.0441729	0.0441729	0.0328947	0.0507519	0.0516917	0.0451128	0.0366541	0.0366541	0.0422932	0.0441729	0.0347744	0.0404135	0.0366541	0.0328947	0.0328947	0.0469925	0.0432331	0.0422932	0.0432331	0.0319549	0.0328947	0.0526316	0.0413534	0.0422932	0.0394737	0.0441729	0.0488722	0.0451128	0.0479323	0.0479323	0.0479323	0.0404135	0.0441729	0.0441729	0.0422932	0.0404135	0.0394737	0.0432331	0.0422932	0.0422932	0.0413534	0.0422932
Chromulina nebulosa	72	0.0864662	0.0836466	0.087406	0.0855263	0.0883459	0.0883459	0.0883459	0.0883459	0.0817669	0.0845865	0.0845865	0.087406	0.087406	0.087406	0.075188	0.0808271	0.0723684	0.0733083	0.0780075	0.0780075	0.0798872	0.0761278	0.0723684	0.0733083	0.0723684	0.0733083	0.0733083	0.0789474	0.0827068	0.0798872	0.0817669	0.0817669	0.0808271	0.0855263	0.0845865	0.0789474	0.0817669	0.0855263	0.0808271	0.0770677	0.0798872	0.0808271	0.0761278	0.0770677	0.0817669	0.0798872	0.0798872	0.0789474
Chromulina cf. nebulosa	73	0.0789474	0.0761278	0.0808271	0.0770677	0.0761278	0.0789474	0.0780075	0.0780075	0.0733083	0.0761278	0.0761278	0.0827068	0.0770677	0.0770677	0.0714286	0.0798872	0.0695489	0.075188	0.0761278	0.0798872	0.0761278	0.0789474	0.075188	0.0742481	0.0770677	0.0733083	0.0714286	0.0864662	0.0827068	0.0770677	0.0780075	0.0808271	0.0808271	0.0798872	0.0789474	0.0798872	0.0798872	0.0817669	0.0798872	0.0761278	0.0789474	0.0789474	0.0761278	0.0742481	0.0892857	0.087406	0.0808271	0.0742481
Naegeliella flagellifera	74	0.0780075	0.0780075	0.0770677	0.0798872	0.0780075	0.0789474	0.0789474	0.0789474	0.075188	0.0808271	0.0789474	0.0789474	0.0798872	0.0798872	0.0798872	0.0817669	0.0789474	0.0798872	0.0789474	0.0761278	0.0817669	0.0864662	0.0827068	0.0817669	0.0836466	0.0827068	0.0798872	0.0949248	0.0789474	0.0864662	0.0789474	0.0827068	0.087406	0.0836466	0.0864662	0.0827068	0.0827068	0.0798872	0.0845865	0.0845865	0.0836466	0.0808271	0.0798872	0.0808271	0.0864662	0.0836466	0.0798872	0.0930451
Chromulinospulella sphaerica	75	0.0545113	0.0573308	0.0507519	0.0535714	0.0592105	0.0573308	0.056391	0.056391	0.0545113	0.0601504	0.0601504	0.0573308	0.0592105	0.0592105	0.0601504	0.0610902	0.0507519	0.0554511	0.056391	0.0460526	0.0535714	0.056391	0.0526316	0.0516917	0.0526316	0.0573308	0.0535714	0.0704887	0.0516917	0.0554511	0.0554511	0.0620301	0.0601504	0.0601504	0.0629699	0.0592105	0.0601504	0.0526316	0.0526316	0.0545113	0.056391	0.0545113	0.0507519	0.0573308	0.0629699	0.0610902	0.0629699	0.0516917
Nannochloropsis limnetica	76	0.068609	0.0714286	0.0620301	0.0629699	0.0620301	0.0695489	0.0695489	0.0695489	0.0620301	0.0695489	0.0695489	0.0676692	0.0657895	0.0657895	0.0742481	0.075188	0.0704887	0.0780075	0.0789474	0.0676692	0.0667293	0.0761278	0.0742481	0.075188	0.0733083	0.0733083	0.075188	0.0845865	0.0761278	0.0704887	0.075188	0.0780075	0.0798872	0.0770677	0.0780075	0.075188	0.0761278	0.0695489	0.0714286	0.0789474	0.0723684	0.0657895	0.0723684	0.0723684	0.0817669	0.0827068	0.0770677	0.0695489
Synchroma grande	77	0.0742481	0.0798872	0.0714286	0.0733083	0.075188	0.0780075	0.0780075	0.0780075	0.0733083	0.0808271	0.0827068	0.0723684	0.0770677	0.0770677	0.0836466	0.0817669	0.0864662	0.0864662	0.0855263	0.0789474	0.0845865	0.0902256	0.0864662	0.0855263	0.0798872	0.0883459	0.0911654	0.0921053	0.0911654	0.0827068	0.0855263	0.087406	0.0855263	0.0864662	0.0883459	0.0864662	0.0883459	0.0733083	0.0770677	0.0845865	0.0827068	0.0770677	0.0855263	0.0892857	0.0864662	0.0845865	0.0789474	0.0704887
[truncated: 29 more columns]

## Sheet: Caption
Table. Estimates of Evolutionary Divergence between Sequences
The number of base differences per site from between sequences are shown. The analysis involved 72 nucleotide sequences. Codon positions included were 1st+2nd+3rd+Noncoding. All ambiguous positions were removed for each sequence pair. There were a total of 1702 positions in the final dataset. Evolutionary analyses were conducted in MEGA6 [1].
1. Tamura K., Stecher G., Peterson D., Filipski A., and Kumar S. (2013). MEGA6: Molecular Evolutionary Genetics Analysis version 6.0. Molecular Biology and Evolution30: 2725-2729.
Disclaimer: Although utmost care has been taken to ensure the correctness of the caption, the caption text is provided "as is" without any warranty of any kind. Authors advise the user to carefully check the caption prior to its use for any purpose and report any errors or problems to the authors immediately (www.megasoftware.net). In no event shall the authors and their employers be liable for a…
