# Supplementary material for: New molecular evidence of the genus Hydrurus (Chrysophyceae) and descriptions of Hydrurusfoetidus (Villars) Trevisan on the basis of morphology and phylogeny
Source: Biodivers Data J. 2024 Nov 1;12:e137389. doi: 10.3897/BDJ.12.e137389 (PMC11549551; doi:10.3897/BDJ.12.e137389)
Supplement: Supplementary material 4 — Table S4 [file bdj-12-e137389-s004.xls]

## Sheet: MatrixOutput
TABLE S4. Pairwise distance (lower-left matrix) and number of nucleotide variance (upper-right matrix) of rbcL sequence among the taxa in this study.
Taxon	No.	1	2	3	4	5	6	7	8	9	10	11	12	13	14	15	16	17	18	19	20	21	22	23	24	25	26	27	28	29	30	31	32	33	34	35	36	37	38	39	40	41	42	43	44	45	46	47	48
Mallomonas asmundiae	1		44	65	67	73	82	81	78	80	75	116	111	122	103	111	106	117	123	111	140	134	118	116	105	105	105	108	111	110	118	112	122	130	114	115	112	124	120	121	108	103	133	127	116	109	111	122	120
Mallomonas striata var. serrata	2	0.0604396		56	51	64	73	74	77	79	63	95	90	110	90	104	101	111	102	95	133	129	109	105	101	101	101	106	98	102	112	104	111	125	98	112	109	122	115	116	101	97	124	130	116	116	104	112	112
Mallomonas mangofera var. foveata	3	0.0892857	0.0769231		31	80	78	79	86	87	73	97	90	98	95	94	96	101	112	93	127	121	115	110	103	103	103	110	102	106	114	106	121	109	101	112	108	125	117	114	107	94	119	123	114	118	101	117	109
Mallomonas elevata	4	0.092033	0.0700549	0.0425824		64	66	67	75	76	64	89	85	100	84	87	88	92	98	91	125	117	103	101	99	99	99	102	101	99	105	99	111	118	93	106	110	120	114	108	100	94	108	111	111	116	103	120	113
Mallomonas bangladeshica	5	0.100275	0.0879121	0.10989	0.0879121		28	27	77	77	64	108	101	109	101	107	104	111	104	105	126	120	114	112	109	109	109	111	109	105	107	100	116	131	109	120	113	120	123	124	112	101	122	121	112	105	106	116	125
Mallomonas peroneides	6	0.112637	0.100275	0.107143	0.0906593	0.0384615		2	71	72	63	115	109	104	97	103	102	108	103	107	121	118	111	108	116	116	116	116	113	106	101	103	123	133	108	123	115	113	118	114	112	97	120	118	112	109	105	113	120
Mallomonas ceylanica	7	0.111264	0.101648	0.108516	0.092033	0.0370879	0.00274725		73	74	64	116	110	105	98	104	103	109	105	108	123	120	113	110	118	118	118	118	114	108	103	104	125	134	109	124	116	115	119	116	113	99	122	120	113	110	104	114	122
Synura petersenii	8	0.107143	0.105769	0.118132	0.103022	0.105769	0.0975275	0.100275		8	49	118	105	101	95	106	94	112	103	98	103	99	103	102	103	103	103	104	111	99	102	109	110	137	119	117	112	111	111	103	99	91	118	121	118	118	117	113	108
Synura glabra	9	0.10989	0.108516	0.119505	0.104396	0.105769	0.0989011	0.101648	0.010989		50	114	104	101	93	104	96	110	103	96	99	97	100	100	101	101	101	102	106	94	97	104	113	136	120	115	110	111	110	102	98	89	115	121	117	121	118	114	109
Synura uvella	10	0.103022	0.0865385	0.100275	0.0879121	0.0879121	0.0865385	0.0879121	0.0673077	0.0686813		105	98	91	83	97	91	102	106	95	113	111	92	93	101	101	101	107	102	95	103	106	116	119	99	110	112	121	109	103	94	88	119	116	103	101	103	112	105
Hydrurus foetidus China	11	0.159341	0.130495	0.133242	0.122253	0.148352	0.157967	0.159341	0.162088	0.156593	0.144231		74	87	88	86	87	80	91	84	114	115	115	106	96	96	96	90	93	102	99	107	91	89	89	108	103	124	133	137	108	112	108	105	111	112	109	129	114
Hibberdia magna	12	0.152473	0.123626	0.123626	0.116758	0.138736	0.149725	0.151099	0.144231	0.142857	0.134615	0.101648		88	59	59	49	54	71	84	109	105	102	100	86	86	86	85	84	91	92	90	95	101	86	100	104	115	126	125	101	88	101	103	111	96	106	114	98
Phaeoplaca thallosa	13	0.167582	0.151099	0.134615	0.137363	0.149725	0.142857	0.144231	0.138736	0.138736	0.125	0.119505	0.120879		86	90	89	98	94	87	95	90	104	103	92	92	92	97	91	97	87	90	109	101	86	104	104	100	119	117	96	105	117	104	107	104	97	119	103
Chrysocapsa vernalis	14	0.141484	0.123626	0.130495	0.115385	0.138736	0.133242	0.134615	0.130495	0.127747	0.114011	0.120879	0.081044	0.118132		32	54	53	69	72	86	84	81	76	75	75	75	81	74	76	84	87	101	97	78	95	99	106	105	101	87	81	96	82	98	94	102	100	96
Chrysocapsa wetherbeei	15	0.152473	0.142857	0.129121	0.119505	0.146978	0.141484	0.142857	0.145604	0.142857	0.133242	0.118132	0.081044	0.123626	0.043956		58	45	75	75	95	92	97	91	86	86	86	84	81	82	93	94	100	99	82	103	111	112	111	109	91	84	94	82	115	100	110	104	103
Chrysonebula flava	16	0.145604	0.138736	0.131868	0.120879	0.142857	0.14011	0.141484	0.129121	0.131868	0.125	0.119505	0.0673077	0.122253	0.0741758	0.0796703		39	69	80	94	89	100	98	88	88	88	90	88	90	92	102	103	99	84	104	107	119	113	119	108	92	100	96	103	100	118	115	99
Kremastochrysopsis sp.	17	0.160714	0.152473	0.138736	0.126374	0.152473	0.148352	0.149725	0.153846	0.151099	0.14011	0.10989	0.0741758	0.134615	0.0728022	0.0618132	0.0535714		78	89	98	98	109	103	87	87	87	90	82	97	95	97	97	85	81	107	113	126	114	116	106	88	94	88	111	104	119	117	105
Naegeliella flagellifera	18	0.168956	0.14011	0.153846	0.134615	0.142857	0.141484	0.144231	0.141484	0.141484	0.145604	0.125	0.0975275	0.129121	0.0947802	0.103022	0.0947802	0.107143		97	102	98	103	100	83	83	83	88	104	95	106	105	107	107	96	98	103	114	119	114	111	95	108	102	111	111	117	112	108
Epipyxis aurea	19	0.152473	0.130495	0.127747	0.125	0.144231	0.146978	0.148352	0.134615	0.131868	0.130495	0.115385	0.115385	0.119505	0.0989011	0.103022	0.10989	0.122253	0.133242		82	76	77	73	86	86	86	87	63	77	93	96	94	105	89	97	93	97	94	95	97	106	96	96	115	117	101	101	105
Uroglena volvox	20	0.192308	0.182692	0.174451	0.171703	0.173077	0.166209	0.168956	0.141484	0.135989	0.15522	0.156593	0.149725	0.130495	0.118132	0.130495	0.129121	0.134615	0.14011	0.112637		16	93	84	100	100	100	100	88	85	90	117	118	112	99	113	112	110	110	106	113	100	101	91	114	112	124	121	104
Uroglena zachariasii	21	0.184066	0.177198	0.166209	0.160714	0.164835	0.162088	0.164835	0.135989	0.133242	0.152473	0.157967	0.144231	0.123626	0.115385	0.126374	0.122253	0.134615	0.134615	0.104396	0.021978		88	81	98	98	98	100	87	81	87	112	116	109	98	109	111	101	106	104	103	96	103	89	116	106	118	118	107
Urostipulosphaera notabilis	22	0.162088	0.149725	0.157967	0.141484	0.156593	0.152473	0.15522	0.141484	0.137363	0.126374	0.157967	0.14011	0.142857	0.111264	0.133242	0.137363	0.149725	0.141484	0.105769	0.127747	0.120879		18	96	96	96	99	99	90	98	105	108	121	100	111	114	90	90	88	98	101	105	100	119	121	107	107	110
Urostipulosphaera sp.	23	0.159341	0.144231	0.151099	0.138736	0.153846	0.148352	0.151099	0.14011	0.137363	0.127747	0.145604	0.137363	0.141484	0.104396	0.125	0.134615	0.141484	0.137363	0.100275	0.115385	0.111264	0.0247253		90	90	90	93	97	84	90	98	106	116	99	103	108	86	87	87	98	100	108	101	119	119	104	105	110
Uroglenopsis cf. americana1	24	0.144231	0.138736	0.141484	0.135989	0.149725	0.159341	0.162088	0.141484	0.138736	0.138736	0.131868	0.118132	0.126374	0.103022	0.118132	0.120879	0.119505	0.114011	0.118132	0.137363	0.134615	0.131868	0.123626		0	0	21	87	86	103	101	95	100	92	94	97	102	107	108	106	101	95	99	113	108	110	117	97
Uroglenopsis cf. americana2	25	0.144231	0.138736	0.141484	0.135989	0.149725	0.159341	0.162088	0.141484	0.138736	0.138736	0.131868	0.118132	0.126374	0.103022	0.118132	0.120879	0.119505	0.114011	0.118132	0.137363	0.134615	0.131868	0.123626	0		0	21	87	86	103	101	95	100	92	94	97	102	107	108	106	101	95	99	113	108	110	117	97
Uroglenopsis americana	26	0.144231	0.138736	0.141484	0.135989	0.149725	0.159341	0.162088	0.141484	0.138736	0.138736	0.131868	0.118132	0.126374	0.103022	0.118132	0.120879	0.119505	0.114011	0.118132	0.137363	0.134615	0.131868	0.123626	0	0		21	87	86	103	101	95	100	92	94	97	102	107	108	106	101	95	99	113	108	110	117	97
Uroglenopsis turfosa	27	0.148352	0.145604	0.151099	0.14011	0.152473	0.159341	0.162088	0.142857	0.14011	0.146978	0.123626	0.116758	0.133242	0.111264	0.115385	0.123626	0.123626	0.120879	0.119505	0.137363	0.137363	0.135989	0.127747	0.0288462	0.0288462	0.0288462		85	84	99	107	90	106	92	107	104	101	108	109	110	105	102	104	109	104	116	122	94
Epipyxis pulchra	28	0.152473	0.134615	0.14011	0.138736	0.149725	0.15522	0.156593	0.152473	0.145604	0.14011	0.127747	0.115385	0.125	0.101648	0.111264	0.120879	0.112637	0.142857	0.0865385	0.120879	0.119505	0.135989	0.133242	0.119505	0.119505	0.119505	0.116758		83	100	105	110	104	88	105	103	102	104	102	93	102	96	97	106	105	112	107	97
Chrysolepidomonas dendrolepidota	29	0.151099	0.14011	0.145604	0.135989	0.144231	0.145604	0.148352	0.135989	0.129121	0.130495	0.14011	0.125	0.133242	0.104396	0.112637	0.123626	0.133242	0.130495	0.105769	0.116758	0.111264	0.123626	0.115385	0.118132	0.118132	0.118132	0.115385	0.114011		92	97	107	112	98	106	113	111	117	118	103	98	108	94	109	100	120	106	103
Chrysosphaerella brevispina	30	0.162088	0.153846	0.156593	0.144231	0.146978	0.138736	0.141484	0.14011	0.133242	0.141484	0.135989	0.126374	0.119505	0.115385	0.127747	0.126374	0.130495	0.145604	0.127747	0.123626	0.119505	0.134615	0.123626	0.141484	0.141484	0.141484	0.135989	0.137363	0.126374		61	106	110	105	106	114	100	110	111	105	96	120	104	112	102	105	108	112
Chrysosphaerella longispina	31	0.153846	0.142857	0.145604	0.135989	0.137363	0.141484	0.142857	0.149725	0.142857	0.145604	0.146978	0.123626	0.123626	0.119505	0.129121	0.14011	0.133242	0.144231	0.131868	0.160714	0.153846	0.144231	0.134615	0.138736	0.138736	0.138736	0.146978	0.144231	0.133242	0.0837912		115	112	100	89	97	109	110	112	101	97	115	109	117	104	97	101	112
Ochromonas triangulata	32	0.167582	0.152473	0.166209	0.152473	0.159341	0.168956	0.171703	0.151099	0.15522	0.159341	0.125	0.130495	0.149725	0.138736	0.137363	0.141484	0.133242	0.146978	0.129121	0.162088	0.159341	0.148352	0.145604	0.130495	0.130495	0.130495	0.123626	0.151099	0.146978	0.145604	0.157967		116	106	110	112	124	125	121	122	114	112	111	131	121	119	132	116
Chromophyton cf. rosanoffii	33	0.178571	0.171703	0.149725	0.162088	0.179945	0.182692	0.184066	0.188187	0.186813	0.163462	0.122253	0.138736	0.138736	0.133242	0.135989	0.135989	0.116758	0.146978	0.144231	0.153846	0.149725	0.166209	0.159341	0.137363	0.137363	0.137363	0.145604	0.142857	0.153846	0.151099	0.153846	0.159341		82	94	102	141	133	132	125	104	109	104	118	108	108	127	115
Chrysastrella breviappendiculata	34	0.156593	0.134615	0.138736	0.127747	0.149725	0.148352	0.149725	0.163462	0.164835	0.135989	0.122253	0.118132	0.118132	0.107143	0.112637	0.115385	0.111264	0.131868	0.122253	0.135989	0.134615	0.137363	0.135989	0.126374	0.126374	0.126374	0.126374	0.120879	0.134615	0.144231	0.137363	0.145604	0.112637		92	94	117	115	114	105	91	106	107	118	102	104	127	114
Lagynion cf. ampullaceum	35	0.157967	0.153846	0.153846	0.145604	0.164835	0.168956	0.17033	0.160714	0.157967	0.151099	0.148352	0.137363	0.142857	0.130495	0.141484	0.142857	0.146978	0.134615	0.133242	0.15522	0.149725	0.152473	0.141484	0.129121	0.129121	0.129121	0.146978	0.144231	0.145604	0.145604	0.122253	0.151099	0.129121	0.126374		35	113	115	113	113	96	116	119	112	110	110	112	106
Lagynion scherffelii	36	0.153846	0.149725	0.148352	0.151099	0.15522	0.157967	0.159341	0.153846	0.151099	0.153846	0.141484	0.142857	0.142857	0.135989	0.152473	0.146978	0.15522	0.141484	0.127747	0.153846	0.152473	0.156593	0.148352	0.133242	0.133242	0.133242	0.142857	0.141484	0.15522	0.156593	0.133242	0.153846	0.14011	0.129121	0.0480769		107	119	113	108	100	121	119	106	112	108	118	105
Chlorochromonas danica	37	0.17033	0.167582	0.171703	0.164835	0.164835	0.15522	0.157967	0.152473	0.152473	0.166209	0.17033	0.157967	0.137363	0.145604	0.153846	0.163462	0.173077	0.156593	0.133242	0.151099	0.138736	0.123626	0.118132	0.14011	0.14011	0.14011	0.138736	0.14011	0.152473	0.137363	0.149725	0.17033	0.193681	0.160714	0.15522	0.146978		88	85	98	114	117	128	130	130	113	109	122
Ochromonas perlata	38	0.164835	0.157967	0.160714	0.156593	0.168956	0.162088	0.163462	0.152473	0.151099	0.149725	0.182692	0.173077	0.163462	0.144231	0.152473	0.15522	0.156593	0.163462	0.129121	0.151099	0.145604	0.123626	0.119505	0.146978	0.146978	0.146978	0.148352	0.142857	0.160714	0.151099	0.151099	0.171703	0.182692	0.157967	0.157967	0.163462	0.120879		18	114	118	123	124	132	122	117	102	120
Ochromonas sphaerocystis	39	0.166209	0.159341	0.156593	0.148352	0.17033	0.156593	0.159341	0.141484	0.14011	0.141484	0.188187	0.171703	0.160714	0.138736	0.149725	0.163462	0.159341	0.156593	0.130495	0.145604	0.142857	0.120879	0.119505	0.148352	0.148352	0.148352	0.149725	0.14011	0.162088	0.152473	0.153846	0.166209	0.181319	0.156593	0.15522	0.15522	0.116758	0.0247253		110	113	120	119	131	125	115	106	116
Neotessella lapponica	40	0.148352	0.138736	0.146978	0.137363	0.153846	0.153846	0.15522	0.135989	0.134615	0.129121	0.148352	0.138736	0.131868	0.119505	0.125	0.148352	0.145604	0.152473	0.133242	0.15522	0.141484	0.134615	0.134615	0.145604	0.145604	0.145604	0.151099	0.127747	0.141484	0.144231	0.138736	0.167582	0.171703	0.144231	0.15522	0.148352	0.134615	0.156593	0.151099		90	131	112	127	124	117	130	120
Neotessella volvocina	41	0.141484	0.133242	0.129121	0.129121	0.138736	0.133242	0.135989	0.125	0.122253	0.120879	0.153846	0.120879	0.144231	0.111264	0.115385	0.126374	0.120879	0.130495	0.145604	0.137363	0.131868	0.138736	0.137363	0.138736	0.138736	0.138736	0.144231	0.14011	0.134615	0.131868	0.133242	0.156593	0.142857	0.125	0.131868	0.137363	0.156593	0.162088	0.15522	0.123626		113	101	110	99	109	106	103
Melkoniana moestrupii	42	0.182692	0.17033	0.163462	0.148352	0.167582	0.164835	0.167582	0.162088	0.157967	0.163462	0.148352	0.138736	0.160714	0.131868	0.129121	0.137363	0.129121	0.148352	0.131868	0.138736	0.141484	0.144231	0.148352	0.130495	0.130495	0.130495	0.14011	0.131868	0.148352	0.164835	0.157967	0.153846	0.149725	0.145604	0.159341	0.166209	0.160714	0.168956	0.164835	0.179945	0.15522		89	121	116	109	114	122
Melkoniana sp.	43	0.174451	0.178571	0.168956	0.152473	0.166209	0.162088	0.164835	0.166209	0.166209	0.159341	0.144231	0.141484	0.142857	0.112637	0.112637	0.131868	0.120879	0.14011	0.131868	0.125	0.122253	0.137363	0.138736	0.135989	0.135989	0.135989	0.142857	0.133242	0.129121	0.142857	0.149725	0.152473	0.142857	0.146978	0.163462	0.163462	0.175824	0.17033	0.163462	0.153846	0.138736	0.122253		115	101	114	124	117
Chromulina nebulosa	44	0.159341	0.159341	0.156593	0.152473	0.153846	0.153846	0.15522	0.162088	0.160714	0.141484	0.152473	0.152473	0.146978	0.134615	0.157967	0.141484	0.152473	0.152473	0.157967	0.156593	0.159341	0.163462	0.163462	0.15522	0.15522	0.15522	0.149725	0.145604	0.149725	0.153846	0.160714	0.179945	0.162088	0.162088	0.153846	0.145604	0.178571	0.181319	0.179945	0.174451	0.151099	0.166209	0.157967		49	96	99	99
Chromulina cf. nebulosa	45	0.149725	0.159341	0.162088	0.159341	0.144231	0.149725	0.151099	0.162088	0.166209	0.138736	0.153846	0.131868	0.142857	0.129121	0.137363	0.137363	0.142857	0.152473	0.160714	0.153846	0.145604	0.166209	0.163462	0.148352	0.148352	0.148352	0.142857	0.144231	0.137363	0.14011	0.142857	0.166209	0.148352	0.14011	0.151099	0.153846	0.178571	0.167582	0.171703	0.17033	0.135989	0.159341	0.138736	0.0673077		92	96	101
Chrysamoeba tenera	46	0.152473	0.142857	0.138736	0.141484	0.145604	0.144231	0.142857	0.160714	0.162088	0.141484	0.149725	0.145604	0.133242	0.14011	0.151099	0.162088	0.163462	0.160714	0.138736	0.17033	0.162088	0.146978	0.142857	0.151099	0.151099	0.151099	0.159341	0.153846	0.164835	0.144231	0.133242	0.163462	0.148352	0.142857	0.151099	0.148352	0.15522	0.160714	0.157967	0.160714	0.149725	0.149725	0.156593	0.131868	0.126374		93	120
Chrysamoeba mikrokonta	47	0.167582	0.153846	0.160714	0.164835	0.159341	0.15522	0.156593	0.15522	0.156593	0.153846	0.177198	0.156593	0.163462	0.137363	0.142857	0.157967	0.160714	0.153846	0.138736	0.166209	0.162088	0.146978	0.144231	0.160714	0.160714	0.160714	0.167582	0.146978	0.145604	0.148352	0.138736	0.181319	0.174451	0.174451	0.153846	0.162088	0.149725	0.14011	0.145604	0.178571	0.145604	0.156593	0.17033	0.135989	0.131868	0.127747		120
Dinobryon divergens	48	0.164835	0.153846	0.149725	0.15522	0.171703	0.164835	0.167582	0.148352	0.149725	0.144231	0.156593	0.134615	0.141484	0.131868	0.141484	0.135989	0.144231	0.148352	0.144231	0.142857	0.146978	0.151099	0.151099	0.133242	0.133242	0.133242	0.129121	0.133242	0.141484	0.153846	0.153846	0.159341	0.157967	0.156593	0.145604	0.144231	0.167582	0.164835	0.159341	0.164835	0.141484	0.167582	0.160714	0.135989	0.138736	0.164835	0.164835
Dinobryon sociale	49	0.157967	0.146978	0.145604	0.146978	0.160714	0.153846	0.156593	0.141484	0.142857	0.131868	0.146978	0.133242	0.131868	0.134615	0.148352	0.131868	0.144231	0.142857	0.130495	0.14011	0.135989	0.146978	0.145604	0.130495	0.130495	0.130495	0.119505	0.141484	0.129121	0.153846	0.162088	0.157967	0.149725	0.14011	0.152473	0.146978	0.173077	0.167582	0.162088	0.167582	0.135989	0.167582	0.151099	0.145604	0.135989	0.146978	0.164835	0.0590659
Dinobryon ningwuensis	50	0.149725	0.142857	0.157967	0.153846	0.157967	0.15522	0.157967	0.146978	0.153846	0.131868	0.15522	0.146978	0.146978	0.134615	0.134615	0.131868	0.133242	0.151099	0.123626	0.142857	0.137363	0.138736	0.133242	0.133242	0.133242	0.133242	0.122253	0.138736	0.134615	0.148352	0.168956	0.15522	0.15522	0.141484	0.15522	0.157967	0.159341	0.149725	0.145604	0.159341	0.146978	0.164835	0.156593	0.157967	0.152473	0.160714	0.17033	0.0879121
Dinobryon taiyuanensis	51	0.168956	0.146978	0.164835	0.164835	0.17033	0.163462	0.166209	0.160714	0.159341	0.14011	0.146978	0.141484	0.142857	0.129121	0.135989	0.122253	0.144231	0.148352	0.122253	0.141484	0.14011	0.148352	0.145604	0.138736	0.138736	0.138736	0.135989	0.141484	0.14011	0.145604	0.163462	0.168956	0.160714	0.15522	0.148352	0.146978	0.153846	0.162088	0.159341	0.151099	0.153846	0.164835	0.15522	0.157967	0.162088	0.167582	0.168956	0.0975275
Poterioochromonas cf. malhamensis	52	0.192308	0.190934	0.197802	0.195055	0.190934	0.188187	0.190934	0.177198	0.174451	0.182692	0.199176	0.192308	0.18544	0.193681	0.203297	0.197802	0.210165	0.201923	0.190934	0.18544	0.175824	0.166209	0.173077	0.199176	0.199176	0.199176	0.186813	0.181319	0.196429	0.178571	0.173077	0.195055	0.223901	0.193681	0.196429	0.18544	0.167582	0.190934	0.179945	0.173077	0.182692	0.200549	0.201923	0.18544	0.18956	0.178571	0.186813	0.186813
Poterioochromonas cf. stipitata	53	0.173077	0.174451	0.179945	0.179945	0.173077	0.181319	0.182692	0.177198	0.171703	0.182692	0.179945	0.184066	0.190934	0.179945	0.18544	0.184066	0.199176	0.18956	0.171703	0.168956	0.162088	0.164835	0.164835	0.192308	0.192308	0.192308	0.18544	0.163462	0.18544	0.167582	0.162088	0.190934	0.207418	0.18544	0.190934	0.18544	0.162088	0.173077	0.173077	0.173077	0.173077	0.182692	0.184066	0.181319	0.171703	0.166209	0.160714	0.201923
Nannochloropsis limnetica	54	0.215659	0.217033	0.182692	0.201923	0.208791	0.225275	0.223901	0.232143	0.233516	0.208791	0.206044	0.203297	0.217033	0.21978	0.221154	0.228022	0.217033	0.240385	0.232143	0.248626	0.25	0.236264	0.23489	0.218407	0.218407	0.218407	0.214286	0.221154	0.23489	0.229396	0.232143	0.228022	0.195055	0.217033	0.21978	0.222527	0.236264	0.25	0.25	0.241758	0.193681	0.217033	0.225275	0.222527	0.210165	0.214286	0.226648	0.226648
Synchroma grande	55	0.184066	0.188187	0.181319	0.192308	0.192308	0.197802	0.197802	0.195055	0.195055	0.184066	0.221154	0.195055	0.208791	0.18956	0.195055	0.211538	0.214286	0.221154	0.195055	0.207418	0.206044	0.17033	0.174451	0.190934	0.190934	0.190934	0.18956	0.206044	0.195055	0.195055	0.18544	0.197802	0.195055	0.197802	0.179945	0.177198	0.193681	0.211538	0.200549	0.195055	0.166209	0.197802	0.18956	0.181319	0.168956	0.181319	0.184066	0.193681
[truncated: 7 more columns]

## Sheet: Caption
Table. Estimates of Evolutionary Divergence between Sequences
The number of base differences per site from between sequences are shown. The analysis involved 72 nucleotide sequences. Codon positions included were 1st+2nd+3rd+Noncoding. All ambiguous positions were removed for each sequence pair. There were a total of 1702 positions in the final dataset. Evolutionary analyses were conducted in MEGA6 [1].
1. Tamura K., Stecher G., Peterson D., Filipski A., and Kumar S. (2013). MEGA6: Molecular Evolutionary Genetics Analysis version 6.0. Molecular Biology and Evolution30: 2725-2729.
Disclaimer: Although utmost care has been taken to ensure the correctness of the caption, the caption text is provided "as is" without any warranty of any kind. Authors advise the user to carefully check the caption prior to its use for any purpose and report any errors or problems to the authors immediately (www.megasoftware.net). In no event shall the authors and their employers be liable for a…
